# Supplementary material for: Early life nutrition affects the molecular ontogeny of testicular development in the young bull calf
Source: Sci Rep. 2023 Apr 25;13:6748. doi: 10.1038/s41598-022-23743-3 (PMC10130005; doi:10.1038/s41598-022-23743-3)
Supplement: Supplementary file 1 — Supplementary Tables. [file 41598_2022_23743_MOESM1_ESM.xlsx]

## Sheet: Supplementary table 1 
Supplemental Table 1. Biological pathways enriched based on target Mrna genes of differentially expressed miRNA in the testes of 12 week old bull calves fed vaying plane of nutrition
	Ingenuity Canonical Pathways	p-value	Molecules
miR-10a	Synaptogenesis Signaling Pathway	3.31131e-06	ATF2,BDNF,CADM1,CAMK2B,CAMK2G,CDH19,CLASP2,CREB1,CRK,EPHA4,EPHA5,EPHA8,GRIN2B,ITSN1,PIK3CA,TIAM1
	B Cell Receptor Signaling	0.000158489	ATF2,BCL6,CAMK2B,CAMK2G,CREB1,MAP3K2,MAP3K7,NFAT5,PIK3CA,PTEN
	Protein Kinase A Signaling	0.00074131	ATF2,CAMK2B,CAMK2G,CREB1,DUSP3,H3-3A/H3-3B,MTMR3,NFAT5,PALM2AKAP2,PDE12,PDE4A,PDE7A,PTEN,PTPN4
	Wnt/Ca+ pathway	0.00123027	ATF2,CREB1,DVL3,FZD2,NFAT5
	Neurotrophin/TRK Signaling	0.00301995	ATF2,BDNF,CREB1,FRS2,PIK3CA
	Ephrin A Signaling	0.0030903	EPHA4,EPHA5,EPHA8,PIK3CA
	Ephrin Receptor Signaling	0.00323594	ATF2,CREB1,CRK,EPHA4,EPHA5,EPHA8,GRIN2B,ITSN1
	ILK Signaling	0.00331131	ACTG1,ATF2,CREB1,IRS1,ITGB8,PIK3CA,PTEN,RHOBTB2
	NGF Signaling	0.00363078	ATF2,CREB1,CRK,MAP3K2,MAP3K7,PIK3CA
	FGF Signaling	0.00467735	ATF2,CREB1,CRK,FRS2,PIK3CA
	Calcium Signaling	0.00537032	ATF2,CAMK2B,CAMK2G,CREB1,GRIN2B,HDAC4,NFAT5,TRPC1
	GNRH Signaling	0.00724436	ATF2,CAMK2B,CAMK2G,CREB1,GNRHR,MAP3K2,MAP3K7
	PCP pathway	0.0074131	ATF2,DVL3,FZD2,WNT9B
	cAMP-mediated signaling	0.01	ATF2,CAMK2B,CAMK2G,CREB1,PALM2AKAP2,PDE12,PDE4A,PDE7A
	p38 MAPK Signaling	0.0186209	ATF2,CREB1,H3-3A/H3-3B,IL1RAPL1,MAP3K7
	tRNA Splicing	0.0190546	PDE12,PDE4A,PDE7A
	LPS-stimulated MAPK Signaling	0.0223872	ATF2,CREB1,MAP3K7,PIK3CA
	Wnt/β-catenin Signaling	0.0251189	BTRC,DVL3,FZD2,MAP3K7,NR5A2,WNT9B
	G-Protein Coupled Receptor Signaling	0.0263027	ATF2,CAMK2B,CAMK2G,CREB1,PDE12,PDE4A,PDE7A,PIK3CA
	p53 Signaling	0.0380189	MED1,PIAS1,PIK3CA,PTEN
	VEGF Signaling	0.0389045	ACTG1,ARNT,FLT1,PIK3CA
	RAR Activation	0.0398107	GTF2H1,MED1,NCOR2,PIK3CA,PTEN,ZBTB16
	PPAR Signaling	0.0467735	IL1RAPL1,MAP3K7,MED1,NCOR2
miR-34c	Synaptogenesis Signaling Pathway	3.46737e-08	AP1B1,CACNA2D1,CACNB1,CACNB3,CAMK4,CDH4,CNTNAP1,CPLX2,CTNND1,GRIN2C,GRM7,ITSN1,LRRTM2,MAPT,MRAS,NECTIN1,NRXN2,PRKACB,RRAS,RRAS2,SGTA,SHE,SNAP25,STX1A,SYT1,SYT9,VAMP2,VTI1B,WASF1
	Epithelial Adherens Junction Signaling	8.31764e-08	ACVR2B,BMPR2,CTNND1,DLL1,EPN2,LEF1,MAGI2,MET,MRAS,MYH9,MYL9,NECTIN1,NOTCH1,NOTCH2,PTPRM,RRAS,RRAS2,VCL,WASF1
	Opioid Signaling Pathway	3.0903e-06	AP1B1,CACNA1E,CACNA2D1,CACNA2D2,CACNB1,CACNB3,CACNG2,CAMK4,FRK,GNAI2,GNAO1,GRIN2C,MAP2K1,MRAS,PNOC,PRKACB,PRKD1,RGS17,RPS6KA4,RRAS,RRAS2,SIGMAR1
	Androgen Signaling	9.12011e-06	CACNA1E,CACNA2D1,CACNA2D2,CACNB1,CACNB3,CACNG2,CAMK4,DNAJB1,GNAI2,GNAO1,GNAQ,MRAS,NCOA1,PRKACB,PRKD1
	Synaptic Long Term Depression	9.54993e-06	CACNA1E,CACNA2D1,CACNA2D2,CACNB1,CACNB3,CACNG2,GNAI2,GNAO1,GNAQ,GRID1,GRM7,MAP2K1,MRAS,PPM1L,PPP2R3A,PRKD1,RRAS,RRAS2
	G Beta Gamma Signaling	1.14815e-05	CACNA1E,CACNA2D1,CACNA2D2,CACNB1,CACNB3,CACNG2,GNAI2,GNAO1,GNAQ,MRAS,PRKACB,PRKD1,RRAS,RRAS2
	GABA Receptor Signaling	1.8197e-05	AP1B1,CACNA1E,CACNA2D1,CACNA2D2,CACNB1,CACNB3,CACNG2,GABBR1,GABBR2,GABRA3,GABRB1,MRAS
	GNRH Signaling	0.000151356	CACNA1E,CACNA2D1,CACNA2D2,CACNB1,CACNB3,CACNG2,CAMK4,GNAI2,GNAQ,MAP2K1,MRAS,PRKACB,PRKD1,RRAS,RRAS2
	Senescence Pathway	0.000151356	ACVR2B,BMPR2,CACNA1E,CAMK4,CAPN5,CAPN6,CDC25A,CDK6,E2F3,E2F5,MAP2K1,MRAS,PHF19,PPM1L,PPP2R3A,RPS6KA4,RRAS,RRAS2,SERPINE1,SMAD4
	Corticotropin Releasing Hormone Signaling	0.000295121	CACNA1E,CACNA2D1,CACNA2D2,CACNB1,CACNB3,CACNG2,CAMK4,GNAI2,GNAO1,GNAQ,MAP2K1,PRKACB,PRKD1
	Synaptic Long Term Potentiation	0.000354813	CAMK4,GNAQ,GRIN2C,GRM7,MAP2K1,MRAS,PPP1R10,PPP1R11,PRKACB,PRKD1,RRAS,RRAS2
	G-Protein Coupled Receptor Signaling	0.00107152	CALCR,CAMK4,GABBR1,GABBR2,GNAI2,GNAO1,GNAQ,GRM7,HTR2C,MAP2K1,MPPED2,MRAS,PDE4B,PDE7A,PDE7B,PRKACB,RRAS,RRAS2
	Estrogen Receptor Signaling	0.00141254	BCL2,CACNA1E,FOXG1,GNAI2,GNAO1,GNAQ,MAP2K1,MRAS,MYL9,NCOA1,NOTCH1,PGF,PRKACB,PRKD1,ROCK1,RRAS,RRAS2,SDHC,SHE,TBL1XR1
	GPCR-Mediated Nutrient Sensing in Enteroendocrine Cells	0.00147911	CACNA1E,CACNA2D1,CACNA2D2,CACNB1,CACNB3,CACNG2,GNAI2,GNAQ,PRKACB,PRKD1
	Wnt/β-catenin Signaling	0.00154882	ACVR2B,BMPR2,CSNK1G1,GNAO1,GNAQ,LEF1,PPM1L,PPP2R3A,RARB,SOX12,SOX4,WNT1,WNT2B
	PTEN Signaling	0.00194984	BCL2,BMPR2,FOXG1,INPP5K,MAGI2,MAP2K1,MRAS,PDGFRA,RRAS,RRAS2,SYNJ1
	Insulin Receptor Signaling	0.00234423	ASIC2,INPP5K,MAP2K1,MRAS,PPP1R10,PPP1R11,PRKACB,RRAS,RRAS2,SYNJ1,VAMP2
	Apoptosis Signaling	0.00239883	BCL2,CAPN5,CAPN6,CASP2,MAP2K1,MRAS,ROCK1,RRAS,RRAS2
	Calcium Signaling	0.00269153	ATP2B4,CACNA1E,CACNA2D1,CACNA2D2,CACNB1,CACNB3,CACNG2,CAMK4,GRIN2C,MYH9,MYL9,PRKACB,RCAN1,SLC8A1
	Stearate Biosynthesis I (Animals)	0.00269153	ACOT11,ACSL1,ACSL4,ELOVL6,HNF4A,SLC27A4
	Cell Cycle Regulation by BTG Family Proteins	0.00398107	CCNE2,E2F3,E2F5,PPM1L,PPP2R3A
	Notch Signaling	0.00398107	APH1A,DLL1,NOTCH1,NOTCH2,NUMBL
	Fatty Acid Activation	0.00549541	ACSL1,ACSL4,SLC27A4
	STAT3 Pathway	0.0057544	BCL2,BMPR2,CDC25A,IL6R,MAP2K1,MRAS,PDGFRA,RRAS,RRAS2,SOCS4
	Role of CHK Proteins in Cell Cycle Checkpoint Control	0.0057544	ATMIN,CDC25A,E2F3,E2F5,PPM1L,PPP2R3A
	Estrogen-mediated S-phase Entry	0.00616595	CCNE2,CDC25A,E2F3,E2F5
	Protein Kinase A Signaling	0.00630957	ADD2,CAMK4,CDC25A,GNAI2,GNAQ,LEF1,MAP2K1,MPPED2,MYL9,PDE4B,PDE7A,PDE7B,PPP1R10,PPP1R11,PRKACB,PRKD1,PTPN4,PTPRD,PTPRM,ROCK1,SMAD4
	Semaphorin Signaling in Neurons	0.0074131	ARHGAP1,DPYSL4,FNBP1,MET,RHOV,ROCK1
	JAK/Stat Signaling	0.00831764	GNAQ,MAP2K1,MRAS,RRAS,RRAS2,SOCS4,STAT6
	IL-15 Production	0.00831764	AXL,CSF1R,FRK,LMTK3,MAP2K1,MET,PDGFRA,PEAK1,RET
	Cyclins and Cell Cycle Regulation	0.00870964	CCNE2,CDC25A,CDK6,E2F3,E2F5,PPM1L,PPP2R3A
	Ephrin Receptor Signaling	0.00891251	ADAM10,GNAI2,GNAO1,GNAQ,GRIN2C,ITSN1,MAP2K1,MRAS,PGF,ROCK1,RRAS,RRAS2
	Integrin Signaling	0.00912011	ARHGAP26,CAPN5,CAPN6,FNBP1,ITGB8,MAP2K1,MRAS,MYL9,RHOV,ROCK1,RRAS,RRAS2,VCL
	ILK Signaling	0.00912011	FBLIM1,FNBP1,ITGB8,LEF1,MYH9,MYL9,PGF,PPM1L,PPP2R3A,RHOV,RPS6KA4,VCL
	Tight Junction Signaling	0.00954993	MAGI2,MYH9,MYL9,NECTIN1,PPM1L,PPP2R3A,PRKACB,SNAP25,VAMP2,VCL,VTI1B
	Gαi Signaling	0.0102329	GABBR1,GABBR2,GNAI2,GRM7,MRAS,PRKACB,RALGDS,RRAS,RRAS2
	FAK Signaling	0.0104713	ARHGAP26,CAPN5,CAPN6,MAP2K1,MRAS,RRAS,RRAS2,VCL
	IGF-1 Signaling	0.0104713	IGFBP3,IGFBP5,MAP2K1,MRAS,PRKACB,RRAS,RRAS2,SOCS4
	γ-linolenate Biosynthesis II (Animals)	0.0120226	ACSL1,ACSL4,SLC27A4
	Mitochondrial L-carnitine Shuttle Pathway	0.0120226	ACSL1,ACSL4,SLC27A4
	PDGF Signaling	0.0120226	INPP5K,MAP2K1,MRAS,PDGFRA,RRAS,RRAS2,SYNJ1
	Relaxin Signaling	0.0123027	GNAI2,GNAO1,GNAQ,MAP2K1,MPPED2,MRAS,PDE4B,PDE7A,PDE7B,PRKACB
	ErbB4 Signaling	0.0125893	APH1A,MAP2K1,MRAS,PRKD1,RRAS,RRAS2
	Cell Cycle: G1/S Checkpoint Regulation	0.0125893	CCNE2,CDC25A,CDK6,E2F3,E2F5,SMAD4
	IL-8 Signaling	0.0134896	BCL2,FNBP1,GNAI2,MAP2K1,MRAS,MYL9,PGF,PRKD1,RHOV,ROCK1,RRAS,RRAS2
	Ceramide Signaling	0.0134896	BCL2,MAP2K1,MRAS,PPM1L,PPP2R3A,RRAS,RRAS2
	cAMP-mediated signaling	0.0158489	CAMK4,GABBR1,GABBR2,GNAI2,GNAO1,GRM7,MAP2K1,MPPED2,PDE4B,PDE7A,PDE7B,PKIA,PRKACB
	Axonal Guidance Signaling	0.0169824	ADAM10,ADAM11,ADAM22,ADAMTS5,GNAI2,GNAO1,GNAQ,ITSN1,MAP2K1,MET,MRAS,MYL9,MYSM1,PGF,PRKACB,PRKD1,ROCK1,RRAS,RRAS2,SEMA4C,SEMA4F,WNT1,WNT2B
	ERK5 Signaling	0.017378	FOSL1,GNAQ,MRAS,RPS6KA4,RRAS,RRAS2
	Ephrin B Signaling	0.017378	GNAI2,GNAO1,GNAQ,ITSN1,MRAS,ROCK1
	PI3K/AKT Signaling	0.0177828	BCL2,CDC37,IL6R,INPP5K,MAP2K1,MRAS,PPM1L,PPP2R3A,RRAS,RRAS2,SYNJ1
	Apelin Endothelial Signaling Pathway	0.018197	CAMK4,GNAI2,GNAO1,MAP2K1,MRAS,PRKD1,RRAS,RRAS2
	ERK/MAPK Signaling	0.0323594	MAP2K1,MRAS,MYCN,PPM1L,PPP1R10,PPP1R11,PPP2R3A,PRKACB,RPS6KA4,RRAS,RRAS2
	VEGF Family Ligand-Receptor Interactions	0.0338844	MAP2K1,MRAS,PGF,PRKD1,RRAS,RRAS2
	tRNA Splicing	0.0371535	MPPED2,PDE4B,PDE7A,PDE7B
	D-myo-inositol-5-phosphate Metabolism	0.0380189	ATP1A2,CDC25A,MTMR9,PIP4P2,PPFIA1,PPP1R16B,PPP2R3A,PTPRM,SYNJ1
	Semaphorin Neuronal Repulsive Signaling Pathway	0.047863	DPYSL4,MAP2K1,MAPT,MYL9,PDE4B,PRKACB,ROCK1,RRAS
miR-146b	Neuroinflammation Signaling Pathway	0.000501187	CD80,FZD1,GABRB2,GDNF,IRAK1,KCNJ6,MAPT,PIK3CB,TLR4,TRAF6,XIAP
	Protein Ubiquitination Pathway	0.000912011	DNAJB14,DNAJC14,HSPA4L,PSMA4,TRAF6,UBE2W,USP3,USP44,USP47,XIAP
	T Cell Receptor Signaling	0.00112202	CD28,CD3D,CD3G,LCP2,NRAS,PIK3CB
	CD28 Signaling in T Helper Cells	0.00218776	CD28,CD3D,CD3G,CD80,LCP2,PIK3CB
	Th1 Pathway	0.00218776	CD28,CD3D,CD3G,CD80,NOTCH1,PIK3CB
	Notch Signaling	0.00758578	LFNG,NOTCH1,NUMB
	PEDF Signaling	0.0125893	GDNF,NRAS,PIK3CB,WASF2
	iNOS Signaling	0.0131826	IRAK1,TLR4,TRAF6
	Adipogenesis pathway	0.0162181	ATG7,BMPR1A,FZD1,KAT7,RUNX1T1
	Crosstalk between Dendritic Cells and Natural Killer Cells	0.0165959	CD28,CD80,LTB,TLR4
	NRF2-mediated Oxidative Stress Response	0.018197	DNAJB14,DNAJC14,GSTM5,MAFF,NRAS,PIK3CB
	ErbB Signaling	0.0199526	ERBB4,NRAS,PAK3,PIK3CB
	TGF-β Signaling	0.0213796	BMPR1A,NRAS,SMAD4,TRAF6
	Synaptogenesis Signaling Pathway	0.0223872	GOSR1,MAPT,NAP1L1,NRAS,PIK3CB,STXBP6,SYT1,VTI1B
	Aldosterone Signaling in Epithelial Cells	0.0301995	DNAJB14,DNAJC14,HSPA4L,PIK3CB,PIP5K1B
	Glucocorticoid Receptor Signaling	0.0316228	AR,CD3D,CD3G,GABPA,MED1,NRAS,PIK3CB,SMAD4,TAF9B,TRAF6
	Rac Signaling	0.0446684	NRAS,PAK3,PIK3CB,PIP5K1B
	Axonal Guidance Signaling	0.0467735	FZD1,GLI3,MMP16,NRAS,NRP2,PAK3,PIK3CB,ROBO1,TUBB6,UNC5D
	Angiopoietin Signaling	0.0489779	NRAS,PAK3,PIK3CB
miR-223	ERK5 Signaling	1.77828e-05	ELK4,FOXO3,IL6ST,LIF,MEF2D,RAP2A,RPS6KB1,RRAS2
	PTEN Signaling	6.16595e-05	CHUK,FGFR2,FOXO1,FOXO3,IGF1R,INPP5B,PDPK1,RAP2A,RPS6KB1,RRAS2
	Epithelial Adherens Junction Signaling	0.000707946	ACVR2A,APC,ARPC5L,CTNNA2,MYH10,RAP2A,RRAS2,SORBS1,WASL
	PI3K/AKT Signaling	0.000707946	CHUK,FOXO1,FOXO3,HSP90B1,IL6ST,INPP5B,PDPK1,RAP2A,RPS6KB1,RRAS2
	Estrogen Receptor Signaling	0.000776247	CARM1,FOXO1,FOXO3,HSP90B1,IGF1R,MMP16,NCOA1,NRF1,PGR,PLCE1,RAP2A,RPS6KB1,RRAS2,SP1
	IGF-1 Signaling	0.00131826	FOXO1,FOXO3,IGF1R,PDPK1,RAP2A,RPS6KB1,RRAS2
	Germ Cell-Sertoli Cell Junction Signaling	0.00162181	CTNNA2,MTMR2,PDPK1,RAB8B,RAP2A,RHOB,RRAS2,SORBS1,WASL
	Actin Cytoskeleton Signaling	0.00338844	ABI2,APC,ARPC5L,MYH10,PFN2,RAP2A,RRAS2,TMSB4Y,VAV3,WASL
	ErbB2-ErbB3 Signaling	0.00363078	FOXO1,PDPK1,RAP2A,RRAS2,SP1
	Adipogenesis pathway	0.00549541	ATG7,FBXW7,FGFR2,FOXO1,KAT6A,RBBP4,RPS6KB1
	Insulin Receptor Signaling	0.00660693	FOXO1,FOXO3,INPP5B,PDPK1,RAP2A,RPS6KB1,RRAS2
	Telomerase Signaling	0.00707946	E2F1,HSP90B1,PDPK1,RAP2A,RRAS2,SP1
	EIF2 Signaling	0.00954993	AGO3,EIF5B,HNRNPA1,IGF1R,PDPK1,PPP1R15A,RAP2A,RPS15A,RRAS2
	IL-4 Signaling	0.0112202	INPP5B,NFAT5,RAP2A,RPS6KB1,RRAS2
	RhoA Signaling	0.0134896	ARPC5L,IGF1R,PFN2,SEPTIN4,SEPTIN6,SEPTIN8
	ErbB Signaling	0.0165959	FOXO1,PDPK1,RAP2A,RPS6KB1,RRAS2
	PPAR Signaling	0.025704	CHUK,HSP90B1,NCOA1,RAP2A,RRAS2
	Aryl Hydrocarbon Receptor Signaling	0.0263027	E2F1,HSP90B1,NFIA,NFIB,NFIC,SP1
	T Cell Receptor Signaling	0.0263027	CHUK,NFAT5,RAP2A,RRAS2,VAV3
	Protein Ubiquitination Pathway	0.0301995	DNAJB13,FBXW7,HSP90B1,PSMA5,SMURF2,UBE2W,USP27X,USP42,VHL
	Angiopoietin Signaling	0.030903	CHUK,FOXO1,RAP2A,RRAS2
	PPARα/RXRα Activation	0.0323594	ACVR2A,CAND1,CHUK,HSP90B1,PLCE1,RAP2A,RRAS2
	NGF Signaling	0.0346737	CHUK,PDPK1,RAP2A,RPS6KB1,RRAS2
	Sertoli Cell-Sertoli Cell Junction Signaling	0.0346737	CTNNA2,MTMR2,RAB8B,RAP2A,RRAS2,SORBS1,SPTB
	Apelin Endothelial Signaling Pathway	0.0354813	MEF2D,RAP2A,RPS6KB1,RRAS2,SP1
	Prolactin Signaling	0.0389045	PDPK1,RAP2A,RRAS2,SP1
	PEDF Signaling	0.040738	CHUK,RAP2A,RRAS2,ZEB1
	Regulation of eIF4 and p70S6K Signaling	0.047863	AGO3,PDPK1,RAP2A,RPS15A,RPS6KB1,RRAS2
miR-2419-5p	PFKFB4 Signaling Pathway	1.77828e-05	ATF2,CREB5,GNAS,MAP2K6,MAP2K7,PRKAG2,PRKAR1A
	Opioid Signaling Pathway	5.01187e-05	ATF2,CREB5,FOS,GNAS,GNG7,GRK4,KCNJ6,MAP2K6,MAP2K7,NOS1,NPBWR1,PRKAG2,PRKAR1A,RGS16,RPS6KB1
	CREB Signaling in Neurons	0.000616595	ATF2,CCR6,CHRM3,CREB5,FLT1,GNAS,GNG7,GPR132,GPR83,GRID1,GRID2,GRM1,HCRTR1,HRH2,INSR,NPBWR1,PDGFB,PRKAG2,PRKAR1A,S1PR5,SSTR1,TGFBR2,TNFRSF11A
	Ephrin Receptor Signaling	0.000707946	ACTR3,ATF2,CREB5,EPHA4,GNAS,GNG7,ITGA9,LIMK2,PAK5,PDGFB,RASA1
	Gαs Signaling	0.00074131	ATF2,CHRM3,CREB5,GNAS,GNG7,HRH2,PRKAG2,PRKAR1A
	PTEN Signaling	0.000870964	CNKSR3,CSNK2A2,FLT1,FOXO6,INSR,ITGA9,RPS6KB1,TGFBR2,TNFRSF11A
	Semaphorin Neuronal Repulsive Signaling Pathway	0.001	DPYSL2,ITGA9,LIMK2,MAP2K6,MAP2K7,PAK5,PRKAG2,PRKAR1A,VCAN
	ERK/MAPK Signaling	0.00120226	ATF2,CREB5,FOS,H3-3A/H3-3B,HSPB3,ITGA9,KSR1,PAK5,PRKAG2,PRKAR1A,TLN2
	GNRH Signaling	0.00128825	ATF2,CREB5,FOS,GNAS,GNG7,MAP2K6,MAP2K7,PAK5,PRKAG2,PRKAR1A
	IL-1 Signaling	0.00144544	FOS,GNAS,GNG7,MAP2K6,MAP2K7,PRKAG2,PRKAR1A
	Synaptogenesis Signaling Pathway	0.0018197	ACTR3,ATF2,CDH13,CDH7,CNTNAP2,CREB5,EPHA4,GRM1,NECTIN3,NRXN3,PAFAH1B1,PRKAG2,PRKAR1A,RPS6KB1
	Neurotrophin/TRK Signaling	0.0025704	ATF2,CREB5,FOS,MAP2K6,MAP2K7,SPRY1
	PPARα/RXRα Activation	0.00263027	CAND1,GK,GNAS,INSR,MAP2K6,MAP2K7,NCOR1,PRKAG2,PRKAR1A,TGFBR2
	Actin Cytoskeleton Signaling	0.00301995	ABI2,ACTR3,FGD3,FN1,ITGA9,LIMK2,NCKAP1,PAK5,PDGFB,SSH2,TLN2
	EGF Signaling	0.00316228	CSNK2A2,FOS,MAP2K7,RASA1,RPS6KB1
	cAMP-mediated signaling	0.00323594	AKAP9,ATF2,CHRM3,CREB5,CREM,ENPP6,GNAS,GRK4,HRH2,PALM2AKAP2,PRKAR1A
	G-Protein Coupled Receptor Signaling	0.00457088	ATF2,CHRM3,CREB5,ENPP6,GNAS,GRK4,GRM1,HRH2,PRKAG2,PRKAR1A,RASA1,RGS16
	NF-κB Signaling	0.00549541	CSNK2A2,FLT1,INSR,MAP2K6,MAP2K7,TGFBR2,TLR4,TNFAIP3,TNFRSF11A
	AMPK Signaling	0.0057544	ATF2,CHRM3,CREB5,FOXO6,GNAS,INSR,PRKAG2,PRKAR1A,RPS6KB1,RPTOR
	Tight Junction Signaling	0.011749	CLDN10,CNKSR3,CPSF6,FOS,NECTIN3,PRKAG2,PRKAR1A,TGFBR2
	IGF-1 Signaling	0.011749	CSNK2A2,FOS,PRKAG2,PRKAR1A,RASA1,RPS6KB1
	Toll-like Receptor Signaling	0.0123027	FOS,MAP2K6,RPS27A,TLR4,TNFAIP3
	Protein Kinase A Signaling	0.0151356	AKAP9,ATF2,CREB5,CREM,ENPP6,GNAS,GNG7,H3-3A/H3-3B,PALM2AKAP2,PRKAG2,PRKAR1A,PTPRT,TGFBR2,TNNI1
	Corticotropin Releasing Hormone Signaling	0.0169824	ATF2,CREB5,FOS,GNAS,NOS1,PRKAG2,PRKAR1A
	Estrogen Receptor Signaling	0.017378	ATF2,CREB5,FOS,FOXO6,GNAS,GNG7,LIMK2,NCOR1,PRKAG2,PRKAR1A,RPS6KB1,SNAI1
	PDGF Signaling	0.0204174	CAV3,CSNK2A2,FOS,PDGFB,RASA1
	Sertoli Cell-Sertoli Cell Junction Signaling	0.025704	ATF2,CLDN10,ITGA9,MAP2K7,NECTIN3,NOS1,PRKAG2,PRKAR1A
	PXR/RXR Activation	0.0301995	CYP3A5,INSR,PRKAG2,PRKAR1A
	CD40 Signaling	0.0301995	FOS,MAP2K6,MAP2K7,TNFAIP3
	Oxidative Ethanol Degradation III	0.0457088	ACSS2,ALDH7A1
	Apelin Muscle Signaling Pathway	0.0457088	GNAS,PRKAG2
miR-11995	Regulation of the Epithelial-Mesenchymal Transition Pathway	0.000128825	BCL9,CDH12,FGF10,FGF12,FGF2,FRS2,FZD1,HIF1A,JAK1,LOX,MAP2K6,MET,SMAD2,SNAI2,TGFBR1,TGFBR2,WNT3,ZEB2
	Regulation Of The Epithelial Mesenchymal Transition By Growth Factors Pathway	0.000870964	CDH12,FGF10,FGF12,FGF2,FRS2,IL6,JAK1,MAP2K6,MET,SMAD2,SNAI2,TGFBR1,TGFBR2,TNFSF18,TNFSF8,ZEB2
	Circadian Rhythm Signaling	0.00524807	CREB1,CREB5,CRY1,GRIN2A,VIP
	CREB Signaling in Neurons	0.0057544	ADGRF2,C5AR1,CAMK4,CCRL2,CHRM2,CHRM3,CNR1,CREB1,CREB5,FGF2,FZD1,GNAI1,GNB4,GNG12,GPR12,GPR161,GPR26,GRIN2A,GTF2B,HTR4,LGR4,LPAR3,LPAR5,MC2R,NTRK3,OXTR,PLCB1,PTGER3,SUCNR1,TACR3,TGFA,TGFBR1,TGFBR2
	cAMP-mediated signaling	0.00630957	CAMK4,CHRM2,CHRM3,CNR1,CREB1,CREB5,DUSP4,GNAI1,HTR4,LAMTOR3,MC2R,PDE7B,PDE9A,PKIA,PTGER3,RAPGEF3
	Cleavage and Polyadenylation of Pre-mRNA	0.00724436	CPSF6,CSTF3,WDR33
	p38 MAPK Signaling	0.00794328	CREB1,CREB5,IL1RAPL1,MAP2K6,MEF2C,RPS6KA3,RPS6KC1,TAB2,TGFBR1,TGFBR2
	FGF Signaling	0.00851138	CREB1,CREB5,FGF10,FGF12,FGF2,FRS2,MAP2K6,MET
	G-Protein Coupled Receptor Signaling	0.0151356	CAMK4,CHRM2,CHRM3,CNR1,CREB1,CREB5,DUSP4,GNAI1,HTR4,LAMTOR3,MC2R,PDE7B,PDE9A,PLCB1,PTGER3,RAPGEF3,RASA1
	Role of IL-17F in Allergic Inflammatory Airway Diseases	0.0158489	CREB1,CREB5,CXCL8,IL6,RPS6KA3
	Wnt/β-catenin Signaling	0.017378	ACVR2B,BCL9,CCND1,CDH12,CSNK1A1,FZD1,HDAC1,PPP2R5C,SFRP1,TGFBR1,TGFBR2,WNT3
	TGF-β Signaling	0.018197	ACVR2B,HDAC1,MAP2K6,RNF111,SMAD2,TGFBR1,TGFBR2,TGIF1
	STAT3 Pathway	0.0190546	FGF2,IFNAR1,IL17RD,MAP3K20,MAP3K9,NTRK3,SOCS2,TGFA,TGFBR1,TGFBR2
	Wnt/Ca+ pathway	0.0199526	CREB1,CREB5,FZD1,NFAT5,NFATC3,PLCB1
	FAT10 Cancer Signaling Pathway	0.020893	ACVR2B,IL6,SMAD2,TGFBR1,TGFBR2
	Iron homeostasis signaling pathway	0.020893	ATP6V1C1,BMP10,BMP8A,CYBRD1,FBXL5,HFE,HIF1A,IL6,JAK1,SMAD2
	Phospholipase C Signaling	0.0234423	ARHGEF3,CAMK4,CREB1,CREB5,FCGR2A,FCGR2B,GNB4,GNG12,HDAC1,HDAC9,MEF2C,NFAT5,NFATC3,PLCB1,RAPGEF3,RPS6KA3
	Aryl Hydrocarbon Receptor Signaling	0.0269153	AHR,ALDH3A2,CCND1,DCT,ESR2,GSTM3,GSTO1,IL6,NFIA,NFIB
	Cell Cycle: G1/S Checkpoint Regulation	0.0281838	CCND1,E2F7,FBXL5,HDAC1,HDAC9,NRG1
	Neuroinflammation Signaling Pathway	0.0331131	ACVR2B,BIRC3,CREB1,CREB5,CXCL8,FZD1,GABRA2,GABRA4,GRIN2A,IL6,JAK1,NFAT5,NFATC3,TGFBR1,TGFBR2,TLR3,XIAP
	IL-10 Signaling	0.0338844	FCGR2A,FCGR2B,IL1RAPL1,IL6,JAK1,MAP2K6
	AMPK Signaling	0.0346737	AK4,CCND1,CHRM2,CHRM3,CREB1,CREB5,PPM1A,PPM1B,PPM1K,PPP2R5C,PRKAA2,RAB11A,RAB22A
	Cell Cycle Regulation by BTG Family Proteins	0.0380189	BTG2,CCND1,E2F7,PPP2R5C
	Protein Kinase A Signaling	0.0398107	CAMK4,CREB1,CREB5,DUSP16,DUSP4,GNAI1,GNB4,GNG12,GRK7,MYLK3,NFAT5,NFATC3,PDE7B,PDE9A,PLCB1,PTPN4,PTPRG,PTPRO,SHH,TGFBR1,TGFBR2
	T Cell Exhaustion Signaling Pathway	0.0416869	ACVR2B,BTLA,IFNAR1,IL6,JAK1,NFAT5,NFATC3,PPP2R5C,SMAD2,TGFBR1,TGFBR2
	Adipogenesis pathway	0.0436516	CEBPD,FGF2,FZD1,HDAC1,HDAC9,HIF1A,RBP1,RPS6KC1,TBL1XR1
	Synaptogenesis Signaling Pathway	0.0446684	ARPC5,CAMK4,CDH12,CDH18,CDH26,CREB1,CREB5,EPHA10,GRIN2A,KALRN,SHC3,SNAP25,STXBP4,SYT1,THBS4,VTI1A,VTI1B
	3-phosphoinositide Degradation	0.0457088	DUSP16,INPP4B,MTMR6,MTMR8,NUDT11,PAWR,PPM1K,PPP1R8,PTPRO,RASA1
	Androgen Signaling	0.0467735	AR,CAMK4,CCND1,GNAI1,GNB4,GNG12,GTF2B,HSPA4,NCOA1
	Vitamin-C Transport	0.0489779	GJB2,GSTO1,SLC23A2

## Sheet: Supplementary table 2 
Supplemental Table 2. Biological processes enriched based on differnetially expressed mRNA genes in the testes of 12 week old bull calves offered varying planes of nutrition
Biological function	p-value	Molecules
Molecular Transport	4.77E-05-4.45E-02	CP,CYP26B1,MCF2,NTRK1,TF,TRPM5
Embryonic Development	2.32E-04-3.58E-02	CP,CYP26B1,HR,NTRK1,SEMA5B,TF
Nervous System Development and Function	2.32E-04-4.94E-02	CP,CYP26B1,MCF2,NTRK1,SEMA5B,TF,TRPM5
Organ Development	2.32E-04-3.58E-02	CP,CYP26B1,HR,NTRK1,SEMA5B,TF
Organ Morphology	2.32E-04-4.35E-02	CP,CYP26B1,HR,NTRK1,SEMA5B,TF
Organismal Development	2.32E-04-4.35E-02	CDH13,CP,CYP26B1,HR,MCF2,NTRK1,SEMA5B,TF
Tissue Development	2.32E-04-4.41E-02	CDH13,CP,CYP26B1,HR,MCF2,NTRK1,SEMA5B,TF
Visual System Development and Function	2.32E-04-3.64E-02	CDH13,CP,NTRK1,SEMA5B
Cellular Development	3.29E-04-4.94E-02	CDH13,CYP26B1,MCF2,NTRK1,PLEKHD1,SEMA5B,TF
Amino Acid Metabolism	6.16E-04-3.64E-02	CP
Cell Cycle	6.16E-04-3.04E-02	CDH13,CYP26B1,NTRK1,TF
Cell Morphology	6.16E-04-4.35E-02	CDH13,CP,CYP26B1,MCF2,NTRK1,SEMA5B,TRPM5
Cell-To-Cell Signaling and Interaction	6.16E-04-3.88E-02	C1QTNF1,CDH13,CP,NTRK1,TF
Cellular Function and Maintenance	6.16E-04-2.68E-02	C1QTNF1,CDH13,CP,CYP26B1,MCF2,NTRK1,SEMA5B,TF,TRPM5
Cellular Growth and Proliferation	6.16E-04-4.94E-02	CDH13,MCF2,NTRK1,PLEKHD1,SEMA5B,TF
Energy Production	6.16E-04-6.16E-04	CP
Hair and Skin Development and Function	6.16E-04-4.17E-02	CDH13,CYP26B1,HR,NTRK1,PLEKHD1
Post-Translational Modification	6.16E-04-2.74E-02	CP,TF
Reproductive System Development and Function	6.16E-04-1.84E-02	CDH13,CYP26B1,NTRK1,TF
Small Molecule Biochemistry	6.16E-04-3.64E-02	C1QTNF1,CP,CYP26B1,MCF2,NTRK1,TF
Tissue Morphology	8.62E-04-4.94E-02	CDH13,CP,CYP26B1,MCF2,NTRK1,SEMA5B,TF,TNFSF18,TRPM5
Cardiovascular System Development and Function	1.23E-03-4.65E-02	CDH13,TF
Cellular Assembly and Organization	1.23E-03-4.59E-02	CDH13,CYP26B1,MCF2,NTRK1,SEMA5B,TF
Cellular Compromise	1.23E-03-3.68E-02	CP,NTRK1,SEMA5B,TNFSF18
Connective Tissue Development and Function	1.23E-03-4.11E-02	CDH13,CYP26B1,MCF2,NTRK1,TF
Drug Metabolism	1.23E-03-2.32E-02	CYP26B1,NTRK1
Lipid Metabolism	1.23E-03-2.2E-02	C1QTNF1,CYP26B1,NTRK1
Renal and Urological System Development and Function	1.23E-03-7.37E-03	NTRK1,TF
Skeletal and Muscular System Development and Function	1.23E-03-4.11E-02	CYP26B1,NTRK1
Vitamin and Mineral Metabolism	1.23E-03-4.45E-02	C1QTNF1,CDH13,CYP26B1,NTRK1,TRPM5
Hematological System Development and Function	1.24E-03-4.82E-02	CDH13,CP,CYP26B1,MCF2,NTRK1,TF,TNFSF18,TRPM5
Behavior	1.85E-03-3.52E-02	CP,NTRK1,TRPM5
Cell Death and Survival	1.85E-03-5E-02	C1QTNF1,CDH13,CYP26B1,MCF2,NTRK1,TF,TNFSF18
Digestive System Development and Function	1.85E-03-3.58E-02	CP,CYP26B1,TF,TRPM5
Carbohydrate Metabolism	2.46E-03-2.2E-02	CP,NTRK1
Free Radical Scavenging	2.5E-03-4.35E-02	NTRK1,TF
Cellular Movement	3.08E-03-4.42E-02	CDH13,CYP26B1,MCF2,NTRK1,TNFSF18
Endocrine System Development and Function	3.69E-03-2.98E-02	C1QTNF1,TF
Cell-mediated Immune Response	4.31E-03-9.82E-03	CYP26B1,TNFSF18
Immune Cell Trafficking	4.31E-03-4.42E-02	CYP26B1,TNFSF18
Organismal Survival	5.54E-03-5.54E-03	NTRK1
Nucleic Acid Metabolism	6.15E-03-9.61E-03	C1QTNF1,MCF2,TF
Protein Synthesis	8.22E-03-8.94E-03	C1QTNF1,CP,EPPIN-WFDC6,TF
Hepatic System Development and Function	8.6E-03-3.58E-02	CP,TF
Cell Signaling	9.61E-03-4.45E-02	C1QTNF1,CDH13,CYP26B1,NTRK1,TF,TRPM5
Lymphoid Tissue Structure and Development	9.82E-03-4.82E-02	CDH13,NTRK1,TNFSF18
DNA Replication, Recombination, and Repair	1.29E-02-4.88E-02	NTRK1,TF
Humoral Immune Response	1.35E-02-4.47E-02	CDH13,NTRK1
Gene Expression	3.04E-02-4.88E-02	C1QTNF1,CDH13,CYP26B1,HR,TF
Organismal Functions	3.34E-02-3.34E-02	CP

## Sheet: Supplementary table 3
Supplemental Table 3. Ingenuity pathway analysis networks based on differentially expressed mRNA genes in the testes of 12 week old bull calves offered varying planes of nutrition
Network ID	Molecules in Network	Score	Focus Molecules	Top Diseases and Functions
1	ADPRHL1,Akt,APEH,AR,C9orf64,Ca2 ,CDH13,cortisone,CP,EPPIN-WFDC6,FAIM,GDAP1,HNF4A,IMPA1,ISOC1,ITGB1,Lcn5,MCF2,NEU3,NFkB (complex),NTRK1,OGFR,PITPNB,PLEKHD1,Rasgrf,RSL1D1,SCN9A,SEMA5B,SHC4,SUMO4,TF,THYN1,TMEM59,TNFSF18,TRPM5	31	11	[Cellular Movement, Lipid Metabolism, Small Molecule Biochemistry]
2	7S NGF,C1QTNF1,CARS1,CLIC4,CP,CTNND2,CYP24A1,CYP26B1,EDIL3,FGF13,FOXN1,GPD1L,HR,KCNH2,LGR5,LSS,MAP4K5,MYO9B,PDE4B,PLXNB2,PVT1,quinolinic acid,RCC2,SCYL2,SLC16A2,ST13,TALDO1,TNF,TNFRSF18,TP53,transglutaminase,UBA6,UGDH,UNC5B,VMP1	9	4	[Lymphoid Tissue Structure and Development, Organ Morphology, Tissue Morphology]

## Sheet: Supplementary table 4
Supplemental Table 4. Proteins in each colour network following co-regulatory network analysis of the testes proteomic data of bull claves at 12 weeks of age
Protein	moduleColor
CEP112	black
TMEM214	black
F2	black
FOLH1	black
SERPINA7	black
CBX5	black
ARHGAP30	black
RPL27A	black
NUDT12	black
RPS6KB1	black
SERPINI1	black
NID2	black
DUT	black
ITIH1	black
AATF	black
BOLA-NC1	black
CRIP2	black
C3	black
CFB	black
TAF9B	black
ZNF787	black
HSPG2	black
BCAM	black
PFKFB4	black
GNG12	black
SERPIND1	black
SH3GL2	black
KIAA1462	black
0	black
CDKL1	black
CEP131	black
SH2D1A	black
JAKMIP1	black
PROC	black
ADNP	black
HSP90B1	black
QSOX1	black
SCRN2	black
MAGI1	black
PON1	black
P4HTM	black
CPB2	black
ITIH2	black
ZNF75	black
ARPC1B	black
ERP29	black
TOX2	blue
TRAM1	blue
DST	blue
KLF12	blue
LTN1	blue
CSTF2T	blue
PPP2R5A	blue
ITGA4	blue
FAM122B	blue
AGPAT5	blue
REPS1	blue
MAPRE3	blue
RPAP1	blue
MGC139254	blue
ZNF281	blue
CMTM6	blue
XRCC4	blue
CC2D1A	blue
CLSTN1	blue
TRIM28	blue
SDC4	blue
CFDP2	blue
INTS7	blue
GSTA4	blue
FAM162A	blue
CLPTM1L	blue
FBXO30	blue
SEPT.11	blue
OPA3	blue
SARDH	blue
CD14	blue
KIF3A	blue
IGDCC4	blue
TPMT	blue
NHS	blue
PTGES3	blue
PRKAB1	blue
EHBP1	blue
ARMCX2	blue
CAP2	blue
ATP1B2	blue
MKL1	blue
RAB12	blue
ARHGEF17	blue
STAM2	blue
DNASE2	blue
AHR	blue
GIMAP8	blue
LMAN2L	blue
PWP1	blue
CELSR2	blue
FUK	blue
PECR	blue
RBMS1	blue
FAM171A1	blue
PAIP2B	blue
UNK	blue
MITF	blue
IFI16	blue
RSL1D1	blue
ANKRD50	blue
CSPG4	blue
PLEKHA5	blue
PUS1	blue
LIMCH1	blue
COG1	blue
BCL9L	blue
ZNF207	blue
SYF2	blue
MEA1	blue
LUC7L	blue
COQ7	blue
NR2C2	blue
PDXDC1	blue
FILIP1L	blue
GPD1	blue
CAMSAP3	blue
TF	blue
0	blue
TRIP6	blue
WASL	blue
COL18A1	blue
CLEC3B	blue
SETD2	blue
TRIOBP	blue
RAC2	blue
VPS39	blue
CADM4	blue
RECS1	blue
RTN3	blue
NUDT18	blue
RPGRIP1	blue
LYRM7	blue
THY1	blue
CREB1	blue
0	blue
MAGEB1	blue
NCOA1	blue
CCDC69	blue
NCOR2	blue
PCP4L1	blue
CDC42EP1	blue
NUP43	blue
IGFBP7	blue
CLCC1	blue
SDPR	blue
SCARA5	blue
SON	blue
VMAC	blue
IRF2BP2	blue
CD99	blue
LOC512486	blue
PEBP1	blue
CROT	blue
PON3	blue
TMPO	blue
ANO6	blue
NAXE	blue
ACSF3	blue
FBN2	blue
HACD3	blue
PPP1R3D	blue
KAZN	blue
CPSF2	blue
FLJ20565	blue
NT5DC3	blue
SWI5	blue
PIK3R4	blue
CBX1	blue
STRIP1	blue
NSRP1	blue
LOC617696	blue
FHL3	blue
PEAK1	blue
CDKN1B	blue
SCRN1	blue
AGRN	blue
POMGNT2	blue
TARS2	blue
N4BP2	blue
GYS1	blue
PFDN4	blue
ARFGEF1	blue
PPP1R13L	blue
LGMN	blue
MGC127733	blue
BMP2K	blue
0	blue
F5	blue
EXOSC5	blue
AHNAK	blue
MYBBP1A	blue
LTBP3	blue
MGC134282	blue
BASP1	blue
TBC1D10B	blue
RBM14	blue
IGFBP6	blue
PNPLA6	blue
LOC777594	blue
NUP88	blue
PPP1R11	blue
VDAC1	blue
ANKHD1	blue
NGFR	blue
TNRC6B	blue
VCAM1	blue
OMD	blue
ZCCHC8	blue
FAM107B	blue
WASHC4	blue
AUH	blue
RNF115	blue
CREBBP	blue
TACC3	blue
AMPH	blue
CLNK	blue
BTD	blue
C1orf50	blue
MARCKSL1	blue
PCNP	blue
NRBF2	blue
PTPN9	blue
STXBP1	blue
CDC37	blue
DCTN4	blue
ADPRHL1	blue
CGN	blue
CD82	blue
ZNF638	blue
OGFR	blue
VAPB	blue
IGF2BP1	blue
WBP4	blue
PRPF3	blue
AKR7A2	blue
CFH	blue
GLMP	blue
CDH11	blue
COL4A4	blue
GOLGB1	blue
PYM1	blue
CCDC32	blue
TFIP11	blue
ARMC10	blue
GCDH	blue
ATXN2L	blue
EML3	blue
CBX3	blue
DKK3	blue
FBLN5	blue
KIAA1217	blue
PPP6R2	blue
SERPINB1	blue
SMTNL2	blue
IGJ	blue
NMNAT1	blue
CASP3	blue
SETD3	blue
UBQLN4	blue
ZNF593	blue
SHTN1	blue
TAF15	blue
ISOC1	blue
PARG	blue
MTURN	blue
UACA	blue
ARL8B	blue
VPS18	blue
ZNF148	blue
LAMC1	blue
COL4A5	blue
MTHFS	blue
WASF3	blue
DNM2	blue
EXOSC9	blue
OGDH	blue
CYGB	blue
SAFB2	blue
DSG2	blue
PYGO2	blue
PSMG3	blue
DNAJC9	blue
SORT1	blue
TAF10	blue
STIP1	blue
CALM	blue
COL1A1	blue
BEB3	blue
SSNA1	blue
COL11A1	blue
LAP3	blue
SEPT.2	blue
NUCKS1	blue
PTPRG	blue
MED25	blue
EMILIN1	blue
MGAT1	blue
ANTXR1	blue
CGGBP1	blue
AHCTF1	blue
HMG20A	blue
PHLDB2	blue
PACSIN2	blue
DRG1	blue
ABHD11	blue
TUT1	blue
ATP5A1	blue
PCDH1	blue
C7	blue
ANKRD1	blue
GORAB	blue
STAB1	blue
VWF	blue
CRELD2	blue
COL5A3	blue
SPAG7	blue
PLIN4	blue
FAM136A	blue
FDX2	blue
DHRS3	blue
PDRG1	blue
PRR12	blue
CAPRIN1	blue
CELF2	blue
EIF4EBP1	blue
TJP1	blue
RNF11	blue
KIAA0408	blue
DRAP1	blue
TSC22D1	blue
SUMO2	blue
DOCK2	blue
AIM1	blue
ZBP1	blue
USF1	blue
ASRGL1	blue
CCDC69	blue
CA4	blue
GTF3C5	blue
UPF3B	blue
NFYA	blue
MGC140080	blue
NDUFB6	blue
LSM3	blue
SPG20	blue
LOC100336868	blue
PDLIM7	blue
RAB11FIP5	blue
HMGB2	blue
NCOA7	blue
TIA1	blue
IKBIP	blue
PPFIBP1	blue
VPS37A	blue
S100A13	blue
DDHD2	blue
HN1L	blue
VTI1B	blue
KPNA3	blue
HDGF	blue
FAM96B	blue
FOXO3	blue
CCDC86	blue
PPP4R2	blue
USMG5	blue
SF1	blue
GPC5	blue
C1R	blue
PBRM1	blue
TERF2IP	blue
APLP2	blue
TMEM201	blue
PPP1R12A	blue
CALD1	blue
HINT3	blue
KHSRP	blue
ATF2	blue
GPHN	blue
TMOD3	blue
TMBIM6	blue
FAM32A	blue
SCYL1	blue
LOC535277	blue
APBB1	blue
TMCO1	blue
HEPACAM	blue
SPARCL1	blue
HMGB3	blue
GATAD2B	blue
NUP35	blue
CROCC	blue
CHCHD4	blue
BIN1	blue
ORC2	blue
PTGDS	blue
ATP2B3	blue
NPTN	blue
MKRN1	blue
CPN2	blue
EPSTI1	blue
UBE4A	blue
HARS	blue
PLXDC2	blue
RSU1	blue
RNF113A	blue
SDHAF2	blue
AKAP2	blue
MPHOSPH6	blue
TMCC1	blue
CDH5	blue
MARCKS	blue
BZW1	blue
BAG3	blue
HMGN1	blue
RILPL1	blue
SYNRG	blue
PEA15	blue
NAPA	blue
CLNS1A	blue
CRYAB	blue
VPS8	blue
SPEN	blue
PFDN2	blue
PRR15	blue
SIKE1	blue
RAB13	blue
AKAP13	blue
CEP83	blue
DHRS7B	blue
G3BP	blue
LOC100848815	blue
RNF214	blue
CCDC124	blue
SCAF11	blue
AMOTL2	blue
ZEB1	blue
AKAP12	blue
SEC61B	blue
MAOA	blue
NAT1	blue
SDC2	blue
SLC9A3R2	blue
CA2	blue
HYPK	blue
CSTF2	blue
CCDC102A	blue
NQO2	blue
HMGN2	blue
CPPED1	blue
VBP1	blue
TKT	blue
TMEM119	blue
MED21	blue
IMPACT	blue
PTPN12	blue
CCDC97	blue
CIP29	blue
LEMD2	blue
IL15RA	blue
SH3D19	blue
TPPP	blue
STT3B	blue
SS18	blue
CWC15	blue
NUP133	blue
0	blue
DIABLO	blue
INTS12	blue
DNAJC8	blue
HSBP1	blue
HDAC4	blue
ASPN	blue
RAP1A	blue
MTX1	blue
GLCCI1	blue
PGM3	blue
TIMM9	blue
KIF2C	blue
DCHS1	blue
ZNF768	blue
LASP1	blue
GEMIN6	blue
SMNDC1	blue
OS9	blue
HMGB1	blue
GSTZ1	blue
CTNND2	blue
0	blue
RAB35	blue
GMEB1	blue
CXADR	blue
CKAP4	blue
ARMCX1	blue
SLIRP	blue
NSMF	blue
MAP1A	blue
DR1	blue
MECR	blue
CALU	blue
TMEM57	blue
STAU1	blue
SVBP	blue
RPRD2	blue
SET	blue
HIKESHI	blue
GFPT1	blue
GRIPAP1	blue
SELENOM	blue
STMN2	blue
TGS1	blue
AKT1S1	blue
STAM	blue
S100A14	blue
ARL6	blue
CD5L	blue
ATXN2	blue
MRPL19	blue
PRKCSH	blue
EEF1B	blue
NUP188	blue
CRTC1	blue
OPTN	blue
WWC2	blue
CETN3	blue
SMC4	blue
PSMD9	blue
SUCLG1	blue
DPF3	blue
TPD52	blue
RAB5B	blue
LOC616942	blue
PRKD1	blue
PRCC	blue
HNRPD	blue
NUP205	blue
STX1B	blue
WAPL	blue
PQBP1	blue
ENAH	blue
AFDN	blue
ARL6IP5	blue
CEACAM1	blue
RAB1A	blue
C2	blue
NEXN	blue
HOOK3	blue
UBN2	blue
SEC16A	blue
EIF3J	blue
PALM	blue
RAB18	blue
CCDC50	blue
EMILIN2	blue
ATP5J2	blue
NASP	blue
CNPY3	blue
HSPB6	blue
SOD1	blue
ZC3H4	blue
OLFML1	blue
VRK1	blue
PPP1R2	blue
GPC1	blue
JUND	blue
LRRFIP1	blue
MCAM	blue
NUP153	blue
NRK	blue
YAP1	blue
MAP7D3	blue
ZNF24	blue
TPPP3	blue
ANGPTL2	blue
GAK	blue
LOC101904481	blue
PTGR1	blue
AFF4	blue
RAB28	blue
YES1	blue
0	blue
CFL2	blue
OTUD6B	blue
APC	blue
NLN	blue
FGFR1OP2	blue
UBXN7	blue
PTPRK	blue
IGLON5	blue
0	blue
CRTC2	blue
SCAPER	blue
ZFAND6	blue
GGA3	blue
MBL	blue
POLD2	blue
MRPL41	blue
SPR	blue
TPBG	blue
RCN2	blue
TDRP	blue
IRF2BP1	blue
ETF1	blue
CCDC9	blue
RAB5C	blue
TPR	blue
NCAM1	blue
LUZP1	blue
ITGA5	blue
CCDC91	blue
ATP6V1E1	blue
USP53	blue
EIF4B	blue
C11orf84	blue
CCDC12	blue
LZTS1	blue
BCCIP	blue
SLU7	blue
COASY	blue
EEA1	blue
SCARF2	blue
GNG2	blue
MYL12B	blue
CALR	blue
TPM1	blue
UBR7	blue
APP	blue
FNBP4	blue
AEBP1	blue
SSSCA1	blue
AFAP1L2	blue
STAG2	blue
UNC45A	blue
RCSD1	blue
CYP2D14	blue
RTF1	blue
EXOSC7	blue
GIGYF2	blue
NDUFB5	blue
TBCA	blue
SUCO	blue
TPD52L2	blue
ZMAT2	blue
NDUFAF2	blue
TMEM87B	blue
ALCAM	blue
LOC784305	blue
TPM2	blue
AKAP1	blue
SF4	blue
SURF6	blue
DAZAP1	blue
SGTA	blue
FAM49A	blue
PEX5	blue
UBQLN2	blue
REEP1	blue
POLR2M	blue
ZNF644	blue
MDM1	blue
IFI30	blue
PSAP	blue
MPHOSPH10	blue
MAVS	blue
TMOD2	blue
PLCD1	blue
MSL1	blue
CEP170	blue
TOM1L2	blue
SMAD2	blue
TSC22D4	blue
CYBC1	blue
TCEAL4	blue
DNAJC19	blue
UBXN4	blue
SPTAN1	blue
DYNLRB1	blue
TMUB2	blue
CASC4	blue
STX12	blue
CLIP1	blue
POLR2L	blue
ZFYVE16	blue
HABP4	blue
TSC22D3	blue
MAP4	blue
SRA1	blue
ITPKC	blue
CDV3	blue
HTATSF1	blue
CNPY2	blue
SNAPIN	blue
ABHD16A	blue
DCTN2	blue
TPM3	blue
PRRC2C	blue
ERC2	blue
TJP2	blue
SLC39A6	blue
ABHD14B	blue
JAK1	blue
PTMA	blue
NOL7	blue
UIMC1	blue
PHACTR2	blue
FBN3	blue
ATP6V1F	blue
GSE1	blue
RNASEH2C	blue
DBN1	blue
MGAT5	blue
RAB11FIP3	blue
PRKAA1	blue
FAM177A1	blue
EWSR1	blue
NOL12	blue
RWDD1	blue
PRKAR2B	blue
LRWD1	blue
SYNM	blue
NUCB1	blue
TRAF3	blue
RBM8A	blue
CDH2	blue
SPINT2	blue
PGRMC1	blue
SDF4	blue
CFDP1	blue
SH3GL1	blue
NAP1L4	blue
DFFA	blue
SIRT5	blue
IFT43	blue
FADD	blue
GLRX5	blue
NENF	blue
MYCBP	blue
CYFIP2	blue
CTTN	blue
FKBP7	blue
TAB3	blue
UBR1	blue
FAM102A	blue
TWSG1	blue
PFDN1	blue
MYL6	blue
TACC2	blue
IPO11	blue
SPOCK2	blue
BIN1	blue
USP14	blue
RNF220	blue
ZNF609	blue
CD2BP2	blue
ATF7IP	blue
CRNKL1	blue
ANP32A	blue
ATP6V1C1	blue
BTF3	blue
DMRT1	blue
EFNB1	blue
PRDX2	blue
TOM1	blue
MTPN	blue
MINDY1	blue
EDF1	blue
CSDA	blue
GID8	blue
MED4	blue
WIPF2	blue
DCLK1	blue
MEGF6	blue
SNRPC	blue
MAX	blue
CDKN2C	blue
KIF13A	blue
COL4A2	blue
MANF	blue
ERC1	blue
PPP1R1B	blue
COA5	blue
IKBKG	blue
MGC151537	blue
ERBIN	blue
NDUFS8	blue
MBD2	blue
SNAP29	blue
RBM12	blue
SGTB	blue
CFP	blue
MRPL47	blue
ITIH4	blue
QTRT1	blue
COPG2	blue
SERPINA6	blue
AKAP9	blue
CDC42EP4	blue
ACTR1B	blue
C5	blue
CIB1	blue
RAB11FIP1	blue
SIRPA	blue
FAM122A	blue
OLFML3	blue
ENSA	blue
UTP14A	blue
FITM2	blue
ANKRD54	blue
RANBP1	blue
PLEKHB1	blue
KTN1	blue
PHGDH	blue
RAB8A	blue
MAGED4	blue
CNPY4	blue
MGA	blue
BORCS8	blue
SART1	blue
MYH7	blue
HNRNPDL	blue
LRG1	blue
TNKS1BP1	blue
KNG1	blue
FIP1L1	blue
MDN1	blue
CMPK2	blue
GOLGA5	blue
FAM114A2	blue
APPL2	blue
SF3B2	blue
ARFGAP2	blue
NELFA	blue
CLTA	blue
PHLDB1	blue
PDCD5	blue
DCP1A	blue
TSC22D2	blue
DBNL	blue
GOLGA3	blue
OTUD4	blue
HRMT1L2	blue
TXLNA	blue
TMSB4	blue
SH3GLB2	blue
SH3KBP1	blue
SAP30BP	blue
CADM1	blue
MPHOSPH8	blue
GSK3B	blue
FAM114A1	blue
NUP50	blue
DIDO1	blue
EPN1	blue
IGBP1	blue
RABEP1	blue
FAM184A	blue
ALDH1A3	blue
GNG10	blue
MED29	blue
CD276	blue
CUTA	blue
SUMO3	blue
CD59	blue
SNAP23	blue
GNS	blue
ARFGEF2	blue
ZNF259	blue
PEX14	blue
STK38L	blue
CLINT1	blue
PJA2	blue
SLAIN2	blue
EIF1	blue
SAFB	blue
TMEM231	blue
MPP6	blue
EXOC7	blue
TP53BP1	blue
ZYX	blue
MAP7D2	blue
SNCB	blue
PRELP	blue
C1QBP	blue
RIPK1	blue
MX1	blue
ANP32E	blue
NOP16	blue
ITGB1	blue
ELMOD2	blue
SIPA1	blue
LOC100139208	blue
PSMA2	blue
BYSL	blue
HTRA2	blue
TTC28	blue
0	blue
LOC100847119	blue
AFTPH	blue
LAS1L	blue
DDX3X	blue
GPKOW	blue
ARIH2	blue
KIRREL	blue
HECTD1	blue
MGC148692	blue
BAG1	blue
P4HB	blue
BORCS6	blue
RBM39	blue
PLXND1	blue
MED10	blue
EMB	blue
PYGL	blue
TCEA1	blue
COL4A3	blue
LOC783604	blue
MED19	blue
FNBP1L	blue
PDAP1	blue
IK	blue
COL4A1	blue
TMEM70	blue
TMED2	blue
ISY1	blue
EMD	blue
0	blue
JPT1	blue
MAN2B1	blue
LEO1	blue
ATG3	blue
SLC25A24	blue
BTF3L4	blue
WRNIP1	blue
EIF2B2	blue
PFDN5	blue
PFN2	blue
MRPL45	blue
PRRC2B	blue
ACIN1	blue
SLC25A10	blue
FAM21A	blue
LAMTOR5	blue
YBX1	blue
SLC29A1	blue
TMPO	blue
PKIB	blue
ARL6IP1	blue
CDC37L1	blue
ATP6AP1	blue
PCGF2	blue
CT47B1	blue
PPP2R5E	blue
PFDN6	blue
ATP8A2	blue
ACBD5	blue
PPP1R14A	blue
ZMYM4	blue
UBQLN1	blue
AR	blue
NOC2L	blue
NUDT9	blue
TIMM13	blue
DTNBP1	blue
SLC39A11	blue
TES	blue
MSI1	blue
EHD4	blue
RPL11	blue
ARCN1	blue
C8orf33	blue
GFER	blue
RABEP2	blue
RING1	blue
CORO1A	blue
GSTM2	blue
RRBP1	blue
SMAP	blue
RAB7A	blue
SLC4A2	blue
CCDC43	blue
UBA5	blue
CPD	blue
RRAGB	blue
SYNGR1	blue
STX3	blue
ZHX3	blue
CHMP4A	blue
DOHH	blue
TJAP1	blue
PDE5A	blue
DPY30	blue
PNN	blue
SFR1	blue
EHMT2	blue
PIH1D1	blue
COPS2	blue
CTTNBP2NL	blue
MAP2K3	blue
RPSA	blue
ATP5J	blue
GCSH	blue
ICAM1	blue
AKAP8	blue
COQ3	blue
SCAMP2	blue
PDIA2	blue
YTHDF2	blue
FGFR1OP	blue
TRAPPC12	blue
COX19	blue
NOC4L	blue
TAB2	blue
MRPL40	blue
TBL1X	blue
NFYB	blue
SLC9A3R1	blue
TOR1AIP1	blue
CHMP4B	blue
ADAM17	blue
TXN2	blue
EIF2B5	blue
BSG	blue
CBLB	blue
C21H15orf40	blue
VPS16	blue
LRRFIP2	blue
ZWINT	blue
ZSWIM8	blue
LSM14A	blue
CD302	blue
NUCB2	blue
PCK2	blue
SLMAP	blue
STAT6	blue
SERPINF2	blue
GNAS	blue
NDUFV3	blue
GNB1	blue
ATAD3	blue
ARPP19	blue
HEXIM1	blue
TRMT2A	blue
ITPR2	blue
HRC	blue
PROCR	blue
HEBP2	blue
ZEB2	blue
EPS15	blue
CDK9	blue
MPZL1	blue
PDE6D	blue
CHTOP	blue
URI1	blue
CAPZA1	blue
PPIC	blue
BOD1L1	blue
RAD23B	blue
Ociad1	blue
PPP3R1	blue
SDR39U1	blue
IVNS1ABP	blue
LSR	blue
NAA25	blue
USE1	blue
EIF4ENIF1	blue
CAAP1	blue
PAWR	blue
PAIP2	blue
ANAPC13	blue
GCC2	blue
PLCG1	blue
VIM	blue
CTAGE5	blue
PRRC1	blue
FARP1	blue
NUBP1	blue
FAM91A1	blue
GALNT1	blue
CUL2	blue
ETNK2	blue
MRPS9	blue
GTF3C6	blue
NELFE	blue
SH3BGR	blue
LDAH	blue
RPLP1	blue
MRRF	blue
SPECC1L	blue
PDPK1	blue
SKP1	blue
COL12A1	blue
ITGB6	blue
BGN	blue
PELP1	blue
WFS1	blue
PPM1G	blue
CHST14	blue
ITGAV	blue
FBN1	blue
TXN	blue
NLRP1	blue
RCN1	blue
CYP20A1	blue
CD3EAP	blue
EIF3I	blue
COMMD8	blue
DHX36	blue
THBD	blue
LRPAP1	blue
0	blue
SRPK1	blue
NDUFA7	blue
CD44	blue
ENY2	blue
ARHGEF7	blue
FUS	blue
CDK2AP1	blue
ANO10	blue
ZNFX1	blue
LAMB1	blue
PGPEP1	blue
CSTF3	blue
GNA13	blue
CHMP5	blue
GNA14	blue
0	blue
MITD1	blue
CALCOCO1	blue
DENND4C	blue
GPATCH11	blue
GATC	blue
RNF181	blue
WTAP	blue
CGNL1	blue
C22H3ORF10	blue
TXLNG	blue
MERTK	blue
OLA1	blue
NTN4	blue
FKBP15	blue
PSMC2	blue
EXOC6	blue
EMG1	blue
DKC1	blue
TRMT112	blue
CTNNB1	blue
NCOA6	blue
ARL2BP	blue
TRAPPC1	blue
SPECC1	blue
PRKCD	blue
VAMP3	blue
GCHFR	blue
NDE1	blue
KRAS	blue
NDUFAB1	blue
HDAC5	blue
MTHFD1L	blue
C5H12orf57	blue
TOX4	blue
DNPEP	blue
HDDC2	blue
RAB10	blue
TOR1AIP2	blue
SYAP1	blue
FKBP14	blue
MRPS26	blue
TSSC4	blue
TBCB	blue
ATG7	blue
CAMK1D	blue
ZC3H15	blue
CRYBG3	blue
MAPKBP1	blue
0	blue
GOPC	blue
ITGA3	blue
SLITRK1	blue
NACA	blue
TMED8	blue
EIF5A2	blue
SAPS3	blue
C1orf198	blue
CISD1	blue
SERBP1	blue
ALB	blue
NPM1	blue
RWDD4A	blue
AVEN	blue
DDRGK1	blue
USP16	blue
SEPHS2	blue
EXOC6B	blue
LRP1	blue
YWHAH	blue
TIMM8A	blue
NAP1L5	blue
CCAR1	blue
OXSR1	blue
APOA4	blue
RIC8A	blue
RAPGEF6	blue
VAMP2	blue
RHD3	blue
SYNGR2	blue
RPP30	blue
YKT6	blue
FXN	blue
UBE2L3	blue
DSN1	blue
BAHD1	blue
TIMM10	blue
GYG1	blue
DDX47	blue
ENTPD5	blue
TADA3	blue
ERCC6L	blue
ITPA	blue
DPYSL2	blue
PTN	blue
NTPCR	blue
GZMA	blue
RTN4	blue
BLOC1S5-TXNDC5	blue
PRRC2A	blue
IRF1	blue
BNIP3L	blue
FKBP1A	blue
RGS3	blue
AP1S2	blue
ERAP2	blue
COA7	blue
CIAPIN1	blue
VWA1	blue
PVRL2	blue
SDCBP	blue
PNN	blue
EML2	blue
WBSCR1	blue
MAPKAPK2	blue
WASHC1	blue
WDR81	blue
FAU	blue
GPATCH8	blue
SHMT2	blue
CDR2L	blue
ARPC1A	blue
RNF126	blue
SQRDL	blue
HMBS	blue
ITGA1	blue
ATP6V1G1	blue
MTDH	blue
SLC38A10	blue
STUB1	blue
GNAQ	blue
CHMP2A	blue
HDLBP	blue
BRD7	blue
ZYG11B	blue
GNAI1	blue
NUFIP2	blue
RHOC	blue
THOC1	blue
CAMK2G	blue
USF2	blue
STAM2	blue
NFU1	blue
BET1	blue
TMEM59	blue
RAB8B	blue
PEX19	blue
BRD8	blue
WWTR1	blue
LRRC57	blue
GTF2F2	blue
PSMB5	blue
FKBP2	blue
HNRNPR	blue
KIF5C	blue
CWF19L1	blue
TUBA4A	blue
HSPA5	blue
LAMP1	blue
TRIM2	blue
PHF23	blue
MGC148449	blue
CTSV	blue
MYLK2	blue
TRAP1	blue
STX2	blue
SPAG9	blue
SPARC	blue
CHKB	blue
PYCR1	blue
NACC1	blue
PRPF18	blue
CARHSP1	blue
PPP1R12C	blue
GOLGA4	blue
APOL	blue
DLGAP4	blue
PSMB1	blue
GNG7	blue
CCDC186	blue
TMEM30A	blue
TXNDC5	blue
UQCC2	blue
SPN	blue
SQSTM1	blue
IFT46	blue
CCDC58	blue
ALYREF	blue
TCAF1	blue
AGTRAP	blue
RANGRF	blue
BAG4	blue
UBAP2L	blue
SPTB	blue
STX7	blue
CISD2	blue
GTF2A1	blue
UBXN2B	blue
NUSAP1	blue
RMND1	blue
TAF7	blue
FSTL1	blue
SENP7	blue
SFRS9	blue
GOLGA2	blue
FUT11	blue
FAM49B	blue
THNSL1	blue
SLTM	blue
GTF2E2	blue
HMCN1	blue
CCDC117	blue
NAGK	blue
NEK1	blue
PIP4K2A	blue
GOLGB1	blue
ARL6IP6	blue
CCAR1	blue
CACNA2D1	blue
AIF1	blue
DTYMK	blue
FDX1	blue
VPS51	blue
CHERP	blue
STOM	blue
TSTD1	blue
MICALL1	blue
GTF2B	blue
MINDY2	blue
BRAF	blue
POLR1D	blue
IMPDH1	blue
ZC3H3	blue
ECE1	blue
UBE3A	blue
GPATCH1	blue
QPRT	blue
ATPIF1	blue
TRAFD1	blue
ATG4B	blue
PREX1	blue
WASF2	blue
SLC3A2	blue
DBI	blue
VPS37C	blue
GLG1	blue
CLEC11A	blue
UBA2	blue
USP28	blue
HMGN3	blue
AGA	blue
FKBP10	blue
NDUFS6	blue
BACH1	blue
0	blue
ROBO1	blue
ACTR1A	blue
RPS6KC1	blue
TSC22D4	blue
ZNF318	blue
PBDC1	blue
OSTM1	blue
HEBP1	blue
BCL10	blue
PALMD	blue
BLOC1S2	blue
VPS11	blue
SORBS3	blue
DYSF	blue
GRN	blue
ING2	blue
SELENOW	blue
FLNB	blue
SSFA2	blue
CHCHD7	blue
NEFH	blue
RCN3	blue
0	blue
EARS2	blue
GPBP1	blue
ENDOG	blue
PCBP1	blue
RRS1	blue
IST1	blue
CARMIL1	blue
CEP55	blue
NIP30	blue
GEMIN2	blue
HIP1R	blue
EPS15L1	blue
RBBP7	blue
ICOSLG	blue
NCSTN	blue
SH3PXD2B	blue
ITGB2	blue
OGFOD1	blue
LAMP2	blue
COX5A	blue
PAG1	blue
NDUFS4	blue
DHX30	blue
PAGE4	blue
RPS12	blue
MED9	blue
IL1RAP	blue
KIF21A	blue
USP4	blue
B2M	blue
CUEDC2	blue
PPIE	blue
EIF5A	blue
COL4A3BP	blue
CHP1	blue
YLPM1	blue
CDKN2AIP	blue
PPIL4	blue
PBXIP1	blue
STK38	blue
MRFAP1	blue
BBX	blue
FAM50A	blue
RFX5	blue
USP8	blue
WDR75	blue
ATF7	blue
SIGLEC1	blue
PRKACB	blue
CSTF1	blue
CSDC2	blue
DAP	blue
KLC1	blue
NFKB2	blue
NIT2	blue
GSN	blue
DAG1	blue
ACTN1	blue
AGPAT1	blue
MED22	blue
C19orf66	blue
GTF3C1	blue
PKIG	blue
DDAH2	blue
CLTB	blue
TRIP11	blue
PCNT	blue
SYNC	blue
SECISBP2	blue
POMP	blue
EIF4G3	blue
PARS2	blue
CNBP	blue
CAST	blue
DDX18	blue
UBAC1	blue
UCHL1	blue
ILVBL	blue
MRPS36	blue
ALDOA	blue
MBD3	blue
CDK11B	blue
VAMP8	blue
GTF3C4	blue
PAFAH1B2	blue
SNW1	blue
SPA17	blue
SYMPK	blue
GNA11	blue
GALC	blue
PSMD4	blue
TMF1	blue
GADD45GIP1	blue
RBM12B	blue
EEF1D	blue
SNX17	blue
RPLP2	blue
FEZ1	blue
NRF1	blue
PCSK1N	blue
BCAS2	blue
C14H8orf59	blue
PPP1R9A	blue
FUBP1	blue
BABAM1	blue
LUC7L3	blue
INTS4	blue
RNF25	blue
RBBP4	blue
SETD7	blue
SMTN	blue
SCNM1	blue
PCM1	blue
NAP1L1	blue
NIPSNAP3A	blue
CD74	blue
ARMC8	blue
IGF1R	blue
TRIP13	blue
TACC1	blue
IFT20	blue
MOB2	blue
MGC148692	blue
LOC539067	blue
ALDH1L2	blue
DGCR14	blue
MEAF6	blue
SMC1A	blue
PHAX	blue
TTC1	blue
TYRO3	blue
LTV1	blue
TMA16	blue
NADSYN1	blue
MAP7D3	blue
STX8	blue
TNIP2	blue
0	blue
PIWIL2	blue
PLD4	blue
DLGAP5	blue
PAK1IP1	blue
LOC100297192	blue
PLEKHH2	blue
OFD1	blue
PTRF	blue
GBP4	blue
WDHD1	blue
APOM	blue
CAPZA2	blue
TLR3	blue
FRMPD1	blue
INIP	blue
canx	blue
SERPINA10	blue
POLE3	blue
0	blue
UQCRH	blue
SNRPB2	blue
RAD23A	blue
MED8	blue
GNPDA1	blue
USP40	blue
DYNC1LI1	blue
VASN	blue
CYCT	blue
TXNDC15	blue
SERPINB5	blue
ARFIP1	blue
PDCL3	blue
LGALS3BP	blue
BORCS5	blue
NDEL1	blue
MSTO1	blue
NR2F2	blue
CPSF6	blue
M6PRBP1	blue
BoLA	blue
BIRC6	blue
UCHL3	blue
EIF4G1	blue
RPS19	blue
MYO5C	blue
PSIP1	blue
LOC516355	blue
SOX9	blue
LEMD3	blue
CUX1	blue
UBE2Q2	blue
SLC30A7	blue
FANCI	blue
ING4	blue
TWISTNB	blue
COL3A1	blue
SIRT3	blue
POLI	blue
DDA1	blue
MAPK8IP3	blue
TXNDC17	blue
RAB3GAP2	blue
NSFL1C	blue
WDR48	blue
C19orf43	blue
ZC3H13	blue
ZNF512	blue
MIA3	blue
CASC3	blue
POLR2I	blue
MSRB3	blue
PGRMC2	blue
RAP1B	blue
CUL4B	blue
PA2G4	blue
NCBP1	blue
TBC1D8	blue
OSTF1	blue
DNTTIP2	blue
ALAD	blue
PLEC	blue
ITFG1	blue
REXO2	blue
ARRB2	blue
BSDC1	blue
ZNF830	blue
ACSL3	blue
MBIP	blue
GABPB2	blue
PARP9	blue
TANK	blue
TRANK1	blue
CFAP36	blue
MYL6B	blue
MRVI1	blue
PANK4	blue
PDIA3	blue
PDLIM1	blue
CD34	blue
UTF1	blue
RPL28	blue
AGO1	blue
IDE	blue
ST3GAL5	blue
POLR3B	blue
NAPG	blue
LETM1	blue
PLG	blue
BCLAF1	blue
PABPC4	blue
KMT2C	blue
SH3BP5L	blue
ZC3H11A	blue
R3HDM1	blue
MAP1B	blue
STX5	blue
FBLIM1	blue
COL6A3	blue
VAMP4	blue
PACSIN3	blue
ISCU	blue
SCARB2	blue
GAA	blue
REM1	blue
DCTPP1	blue
PDP1	blue
PIN1	blue
MAPT	blue
NCALD	blue
CHCHD10	blue
ABI3	blue
MZT2	blue
SUMF1	blue
EIF4EBP2	blue
MTA1	blue
MIER1	blue
CMC1	blue
RECK	blue
EIF2C2	blue
CTR9	blue
RALB	blue
PARN	blue
POLR1D	blue
ATP6V1H	blue
CD58	blue
PLAC9	blue
SSR1	blue
ANXA2	blue
MIGA2	blue
RAB3D	blue
NCK2	blue
RBMX	blue
PEG3	blue
0	blue
GKAP1	blue
GMFB	blue
MRPL22	blue
A1BG	blue
KNOP1	blue
RBM27	blue
CHCHD3	blue
CENPH	blue
TXNL4A	blue
ANKLE2	blue
C26H10ORF4	blue
CAPRIN2	blue
FN1	blue
C14orf37	blue
SERPINF1	blue
ZBTB20	blue
PTBP3	blue
SF3B5	blue
KLKB1	blue
ZNF777	blue
POLR1A	blue
PTPRCAP	blue
PPP1R1A	blue
RHBDF1	blue
QKI	blue
DHRS12	blue
CARKL	blue
INTS14	blue
RPS13	blue
PRMT5	blue
CD2AP	blue
CDKN1C	blue
CD46	blue
EXOSC10	blue
NPNT	blue
ANKRD2	blue
MKL2	blue
JSRP1	blue
FLOT2	blue
OXSM	blue
COG5	blue
SIRT1	blue
UBAP1	blue
VPS29	blue
BICD2	blue
GOLIM4	blue
TAGLN2	blue
MTHFR	blue
TRIM33	blue
PPL	blue
GINS3	blue
EBAG9	blue
STX6	blue
ISG15	blue
STX16	blue
TP53RK	blue
CHMP1A	blue
ZFYVE19	blue
FLYWCH2	blue
NHSL1	blue
IL16	blue
ARID2	blue
TRIP10	blue
HMOX2	blue
KIF13B	blue
DNAJB9	blue
EYA3	blue
XYLB	blue
EIF5B	blue
UBXN1	blue
IrakM	blue
TXNDC12	blue
TRIAP1	blue
GGT1	blue
FOXK1	blue
UQCRB	blue
CLPB	blue
KIDINS220	blue
BID1	blue
UBAP2	blue
COL9A2	blue
MTFR1L	blue
S100PBP	blue
ZCCHC11	blue
BORCS7	blue
HSDL1	blue
MRPS31	blue
RPS25	blue
RAP2A	blue
HSPE1	blue
NUDT5	blue
PALM3	blue
RAB27B	blue
C8B	blue
CAPZB	blue
CD99L2	blue
UFD1L	blue
C1QC	blue
ACOT8	blue
PPCS	blue
AGT	blue
ENPP4	blue
PTER	blue
BRCC3	blue
UBE2R2	blue
TCF12	blue
ANKRD17	blue
PSME1	blue
0	blue
RABL6	blue
GOLM1	blue
RSRC2	blue
MPP1	blue
ECM1	blue
PRPF31	blue
ISCA2	blue
ASMTL	blue
CORO1B	blue
TPT1	blue
MAP2K4	blue
HDGFRP3	blue
PDE4DIP	blue
DYM	blue
TPRKB	blue
ZC3H14	blue
DNAJC5	blue
BRIX1	blue
FAHD2A	blue
CENPC	blue
DIAPH3	blue
GRAP2	blue
C11H9ORF78	blue
LTBP4	blue
BLOC1S3	blue
LARP1	blue
ALDH18A1	blue
PDK1	blue
HICE1	blue
NUP98	blue
PRPSAP2	blue
CYCS	blue
LMCD1	blue
TBC1D24	blue
STX10	blue
S100B	blue
ALDH5A1	blue
INPP1	blue
COX5B	blue
CLASP1	brown
KLC2	brown
CYC1	brown
LAMTOR1	brown
CCPG1	brown
AK3	brown
KANK2	brown
PCMT1	brown
NDUFB10	brown
TOMM5	brown
KIF5B	brown
WDYHV1	brown
NAXD	brown
HDHD1A	brown
AK2	brown
TXNL1	brown
ARFIP2	brown
HCCS	brown
PPFIA4	brown
TOMM70A	brown
SRI	brown
UCHL5	brown
PEF1	brown
TMEM263	brown
CRELD1	brown
ARL3	brown
HPRT1	brown
NDUFA5	brown
ATP5I	brown
MRPS23	brown
GSTA2	brown
MRPL50	brown
MRPL11	brown
RAP1GDS1	brown
COMMD3	brown
TFAM	brown
PROSC	brown
MPP5	brown
PSMC1	brown
PDHX	brown
IDH3A	brown
RALGAPA1	brown
PSMA5	brown
VPS4A	brown
HSPD1	brown
MRE11	brown
RANGAP1	brown
PSMC3	brown
CTNNA1	brown
HTATIP2	brown
KPNA2	brown
SF3A3	brown
RNH1	brown
LOC782367	brown
HIST1H1A	brown
RPS17	brown
HNRNPF	brown
CTNNA2	brown
UBE2V2	brown
PSMC6	brown
SNX5	brown
SNX3	brown
SF3B4	brown
TUBB5	brown
ARPC5	brown
VCL	brown
SSB	brown
NDUFV2	brown
EIF5	brown
RBMX	brown
KPNB1	brown
ITM2B	brown
LRRC47	brown
HNRNPA2B1	brown
CLIC3	brown
RHOA	brown
SERPINA3-3	brown
UBE2G2	brown
ARID4B	brown
SSBP1	brown
CCDC171	brown
SRRT	brown
ERP44	brown
SERPINA3	brown
RPS5	brown
TCEB2	brown
NDUFB7	brown
TBCEL	brown
DAAM1	brown
HNRNPA0	brown
MACROD1	brown
INPPL1	brown
G3BP2	brown
HINT1	brown
PDS5A	brown
SNX12	brown
HMG20B	brown
SAAL1	brown
PDZD8	brown
LSM4	brown
PSPC1	brown
ZKSCAN4	brown
CCDC47	brown
HNRNPH1	brown
PDCD4	brown
HNRNPK	brown
RPAP3	brown
PCNA	brown
AIP	brown
CBR3	brown
TMX1	brown
HSPA8	brown
NDRG2	brown
CDK5RAP3	brown
ABI1	brown
C5orf51	brown
LSM8	brown
MRPS16	brown
ADI1	brown
POLR2C	brown
CPE	brown
BAP18	brown
PTPN2	brown
TDRKH	brown
COL15A1	brown
CEP135	brown
RPRD1A	brown
RBM4	brown
LIAS	brown
RCOR3	brown
PPIA	brown
RABL2B	brown
CNO	brown
PLBD2	green
MRPL2	green
FAM174A	green
RBM3	green
CYB5B	green
PHYH	green
CCDC115	green
PPM1A	green
NPC2	green
PMM2	green
FKBP11	green
BANF1	green
SULT1B1	green
BCL7A	green
COMMD1	green
C1orf123	green
[truncated: 3,515 more rows]

## Sheet: Supplementary table 5 
Supplemental Table 5. Enriched pathways based on proteins included within the 'turquoise' network following co-regulatory network analysis of the testes proteomic data of bull claves at 12 weeks of age
Ingenuity Canonical Pathways	p-value	Molecules
EIF2 Signaling	6.30957e-22	ACTA2,ACTB,ACTC1,AKT1,AKT2,AKT3,EIF2A,EIF2AK4,EIF2B1,EIF2B3,EIF2S1,EIF2S3,EIF3A,EIF3B,EIF3C,EIF3D,EIF3E,EIF3F,EIF3H,EIF3K,EIF3L,EIF3M,EIF4A1,EIF4A2,EIF4A3,EIF4E,GRB2,HNRNPA1,MAP2K2,MAPK1,MAPK3,NRAS,PABPC1,PIK3R1,PPP1CA,PPP1CB,PPP1CC,PTBP1,RALA,RPL10,RPL10A,RPL12,RPL13,RPL13A,RPL14,RPL15,RPL17,RPL18,RPL18A,RPL19,RPL22,RPL23,RPL23A,RPL24,RPL26,RPL27,RPL3,RPL31,RPL32,RPL34,RPL35,RPL35A,RPL36,RPL36A,…
Sirtuin Signaling Pathway	7.94328e-20	ACADL,ACLY,ACSS2,ADAM10,AKT1,APEX1,ATG16L1,ATG5,ATP5F1B,ATP5F1C,ATP5F1D,ATP5PB,CPT1A,FOXO1,G6PD,GABARAPL2,GLS,GLUD1,GOT2,H1-10,H1-3,H1-4,HSF1,IDH2,LDHA,LDHB,MAP1LC3A,MAP1LC3B,MAPK1,MAPK3,MAPK7,MT-CYB,MT-ND2,NAMPT,NBN,NDUFA10,NDUFA11,NDUFA12,NDUFA13,NDUFA2,NDUFA4,NDUFA6,NDUFA8,NDUFA9,NDUFB11,NDUFB3,NDUFB4,NDUFB9,NDUFS2,NDUFS3,NDUFS7,NDUFV1,NFKB1,NQO1,PARP1,PDHA1,PFKM,PGAM1,PGK1,POLR1C,POLR3D,PPID,…
mTOR Signaling	1.99526e-17	AKT1,AKT2,AKT3,CDC42,EIF3A,EIF3B,EIF3C,EIF3D,EIF3E,EIF3F,EIF3H,EIF3K,EIF3L,EIF3M,EIF4A1,EIF4A2,EIF4A3,EIF4E,FNBP1,GPLD1,HMOX1,MAPK1,MAPK3,NRAS,PIK3R1,PPP2CB,PPP2R1A,PPP2R1B,PPP2R2A,PPP2R5D,PRKAG1,PRKCB,PTPA,RAC1,RALA,RHEB,RHOG,RHOT1,RHOT2,RPS10,RPS11,RPS14,RPS15A,RPS16,RPS18,RPS2,RPS20,RPS21,RPS23,RPS24,RPS26,RPS27,RPS27L,RPS3,RPS3A,RPS4Y1,RPS6,RPS6KA1,RPS6KA2,RPS6KA3,RPS6KA5,RPS7,RPS8,RPS9,RRAS,…
NRF2-mediated Oxidative Stress Response	7.94328e-17	ABCC1,ACTA2,ACTB,ACTC1,AKR1A1,AKT1,AOX1,CAT,CBR1,CCT7,CLPP,CUL3,DNAJA1,DNAJA2,DNAJA3,DNAJA4,DNAJB1,DNAJB11,DNAJB2,DNAJB4,DNAJC10,DNAJC11,DNAJC13,DNAJC3,DNAJC7,EPHX1,GCLC,GCLM,GSR,GSTA3,GSTA5,GSTK1,GSTM3,GSTM4,GSTO1,GSTP1,GSTT1,HMOX1,MAP2K2,MAP2K6,MAP3K7,MAPK1,MAPK14,MAPK3,MAPK7,MAPK9,NQO1,NRAS,PIK3R1,PPIB,PRDX1,PRKCB,RALA,RBX1,RRAS,RRAS2,SCARB1,SOD2,TXNRD1,UBE2K,VCP
Superpathway of Cholesterol Biosynthesis	2.51189e-15	ACAA2,ACAT1,ACAT2,CYP51A1,DHCR24,DHCR7,EBP,FDPS,GGPS1,HADHA,HADHB,HMGCS1,IDI1,LBR,LSS,MVD,MVK,NSDHL,PMVK,SQLE,TM7SF2
Oxidative Phosphorylation	5.01187e-15	ATP5F1B,ATP5F1C,ATP5F1D,ATP5MG,ATP5PB,ATP5PO,ATPAF1,ATPAF2,COX15,COX17,COX4I1,COX6A1,COX6C,COX7A2L,DMAC2L,MT-CO2,MT-CYB,MT-ND2,NDUFA10,NDUFA11,NDUFA12,NDUFA13,NDUFA2,NDUFA4,NDUFA6,NDUFA8,NDUFA9,NDUFB11,NDUFB3,NDUFB4,NDUFB9,NDUFS2,NDUFS3,NDUFS7,NDUFV1,SDHA,SDHB,UQCR10,UQCRC1,UQCRC2,UQCRFS1,UQCRQ
Integrin Signaling	1.58489e-12	ABL1,ACTA2,ACTB,ACTC1,ACTN4,ACTR2,ACTR3,AKT1,AKT2,AKT3,ARF3,ARF6,ARHGAP5,ARPC2,ARPC4,CAPN1,CAPN2,CAPN5,CAPNS1,CAV1,CDC42,CRK,CRKL,DOCK1,FNBP1,GRB2,ILK,ILKAP,ITGAL,ITGB5,MAP2K2,MAPK1,MAPK3,MPRIP,MYLK,NCK1,NRAS,PAK2,PAK4,PARVA,PFN1,PIK3R1,PLCG2,PPP1CB,PTK2,RAC1,RALA,RHOG,RHOT1,RHOT2,ROCK1,RRAS,RRAS2,SRC,TLN2,TTN,VASP,WIPF1
Protein Ubiquitination Pathway	1.99526e-12	AMFR,BRCA1,CBL,CUL1,DNAJA1,DNAJB1,DNAJB11,DNAJB2,DNAJB4,DNAJC10,DNAJC11,DNAJC13,DNAJC3,DNAJC7,ELOC,HSPA12A,HSPA12B,HSPA14,HSPA1A/HSPA1B,HSPA4,HSPA6,HSPB1,HSPH1,PSMA1,PSMA4,PSMA6,PSMA7,PSMB10,PSMB2,PSMB3,PSMB4,PSMB9,PSMC4,PSMC5,PSMD1,PSMD10,PSMD11,PSMD12,PSMD13,PSMD14,PSMD2,PSMD3,PSMD5,PSMD6,PSMD7,PSMD8,PSME2,RBX1,TAP1,TAP2,THOP1,TRAF6,UBA1,UBE2K,UBE2M,UBE2N,UBE2Q1,UBE2V1,UBE4B,USO1,USP11,USP15,US…
Clathrin-mediated Endocytosis Signaling	3.16228e-12	AAK1,ACTA2,ACTB,ACTC1,ACTR2,ACTR3,AP1B1,AP1G1,AP1M1,AP2A1,AP2A2,AP2B1,AP2M1,AP2S1,AP3B1,AP3M1,AP3S1,APOA1,APOA2,APOC3,ARF6,ARPC2,ARPC4,ARRB1,CBL,CDC42,CLTC,CLU,CSNK2A1,CSNK2A2,CSNK2B,DAB2,DNM1,DNM1L,GRB2,ITGB5,MYO6,NUMB,PCYOX1,PICALM,PIK3R1,PPP3CA,RAB11B,RAB5A,RAC1,RBP4,SERPINA1,SH3GLB1,SRC,SYNJ1,TF,TFRC,TSG101,USP9X
D-myo-inositol (1,4,5,6)-Tetrakisphosphate Biosynthesis	6.30957e-12	ACP1,ACP6,ALPL,ATP1A1,ATP1A2,EPHX2,ILKAP,INPP5B,INPP5F,MINPP1,NT5C,NUDT1,NUDT11,NUDT14,NUDT15,NUDT16,NUDT2,NUDT3,NUDT4,OCRL,PGAM5,PPFIA1,PPFIBP2,PPP1CA,PPP1CC,PPP1R7,PPP2R5D,PPP3CA,PPP4C,PPP4R1,PPP5C,PRUNE1,PTPA,PTPN1,PTPN11,PTPN23,PTPRC,RASA1,SACM1L,SYNJ1,THTPA,TNS3,UBLCP1,WBP11
D-myo-inositol (3,4,5,6)-tetrakisphosphate Biosynthesis	6.30957e-12	ACP1,ACP6,ALPL,ATP1A1,ATP1A2,EPHX2,ILKAP,INPP5B,INPP5F,MINPP1,NT5C,NUDT1,NUDT11,NUDT14,NUDT15,NUDT16,NUDT2,NUDT3,NUDT4,OCRL,PGAM5,PPFIA1,PPFIBP2,PPP1CA,PPP1CC,PPP1R7,PPP2R5D,PPP3CA,PPP4C,PPP4R1,PPP5C,PRUNE1,PTPA,PTPN1,PTPN11,PTPN23,PTPRC,RASA1,SACM1L,SYNJ1,THTPA,TNS3,UBLCP1,WBP11
Valine Degradation I	1.25893e-11	ABAT,ACAD8,ACADSB,ALDH6A1,BCAT2,BCKDHA,DBT,DLD,ECHDC3,ECHS1,HADHA,HADHB,HIBADH,HIBCH,HSD17B4
tRNA Charging	1.25893e-11	AARS1,CARS1,DARS1,EPRS1,FARSA,FARSB,GARS1,IARS1,IARS2,KARS1,LARS1,LARS2,MARS1,NARS1,RARS1,SARS2,TARS1,VARS1,WARS1,WARS2,YARS1
PDGF Signaling	2.51189e-11	ABL1,ABL2,ACP1,CAV1,CRK,CRKL,CSNK2A1,CSNK2A2,CSNK2B,GRB2,INPP5B,INPP5D,INPP5F,INPP5K,MAP2K2,MAPK1,MAPK3,NRAS,OCRL,PDGFRA,PDGFRB,PIK3R1,PLCG2,PRKCB,RALA,RASA1,RRAS,RRAS2,SRC,STAT1,STAT3,SYNJ1
Insulin Receptor Signaling	7.58578e-10	ACLY,AKT1,AKT2,AKT3,CBL,CRK,CRKL,EIF2B1,EIF2B3,EIF4E,FOXO1,GAB1,GRB2,GSK3A,INPP5B,INPP5D,INPP5F,INPP5K,MAP2K2,MAPK1,MAPK3,NCK1,NRAS,OCRL,PIK3R1,PPP1CA,PPP1CB,PPP1CC,PPP1R10,PPP1R7,PRKACA,PRKAG1,PRKAR1A,PRKAR2A,PTPN1,PTPN11,RALA,RRAS,RRAS2,SYNJ1
Fatty Acid β-oxidation I	3.0903e-09	ACAA1,ACAA2,ACADM,ACSBG1,ACSL1,ACSL6,ECHDC3,ECHS1,ECI1,ECI2,HADH,HADHA,HADHB,HSD17B10,HSD17B4,IVD,SLC27A1
TCA Cycle II (Eukaryotic)	9.12011e-09	ACO1,ACO2,CS,DHTKD1,DLD,DLST,FH,IDH3B,IDH3G,MDH1,MDH2,SDHA,SDHB,SUCLA2
PTEN Signaling	1.69824e-08	AKT1,AKT2,AKT3,CASP9,CBL,CDC42,CSNK2A1,CSNK2A2,CSNK2B,ELP1,FOXO1,GRB2,GSK3A,ILK,INPP5B,INPP5D,INPP5F,INPP5K,ITGAL,ITGB5,MAP2K2,MAPK1,MAPK3,NFKB1,NRAS,OCRL,PDGFRA,PDGFRB,PIK3R1,PTK2,RAC1,RALA,RELA,RRAS,RRAS2,SYNJ1,TGFBR3
VEGF Signaling	2.63027e-08	ACTA2,ACTB,ACTC1,ACTN4,AKT1,AKT2,AKT3,EIF2B1,EIF2B3,EIF2S1,EIF2S3,ELAVL1,FOXO1,GRB2,MAP2K2,MAPK1,MAPK3,NRAS,PIK3R1,PLCG2,PRKCB,PTK2,PTPN11,RALA,ROCK1,ROCK2,RRAS,RRAS2,SRC,YWHAE
Actin Cytoskeleton Signaling	4.46684e-08	ACTA2,ACTB,ACTC1,ACTN4,ACTR2,ACTR3,ARHGAP35,ARHGEF1,ARPC2,ARPC4,CDC42,CRK,CRKL,CSK,CYFIP1,DOCK1,EZR,FLNA,GRB2,IQGAP1,IQGAP2,ITGAL,ITGB5,KNG1,MAP2K2,MAPK1,MAPK3,MPRIP,MSN,MYH10,MYH14,MYH8,MYL1,MYLK,NCKAP1,NRAS,PAK2,PAK4,PFN1,PIK3R1,PPP1CB,PTK2,RAC1,RALA,ROCK1,ROCK2,RRAS,RRAS2,SLC9A1,TLN2,TTN
Mevalonate Pathway I	8.12831e-08	ACAA2,ACAT1,ACAT2,HADHA,HADHB,HMGCS1,IDI1,MVD,MVK,PMVK
ERK/MAPK Signaling	1.31826e-07	CRK,CRKL,DOCK1,EIF4E,ELF2,GRB2,HSPB1,ITGAL,ITGB5,MAP2K2,MAPK1,MAPK3,NRAS,PAK2,PAK4,PIK3R1,PLCG2,PPP1CA,PPP1CB,PPP1CC,PPP1R10,PPP1R7,PPP2CB,PPP2R1A,PPP2R1B,PPP2R2A,PPP2R5D,PRKACA,PRKAG1,PRKAR1A,PRKAR2A,PRKCB,PTK2,PTPA,RAC1,RALA,RPS6KA1,RPS6KA5,RRAS,RRAS2,SRC,STAT1,STAT3,TLN2,YWHAQ,YWHAZ
Cholesterol Biosynthesis I	5.7544e-07	CYP51A1,DHCR24,DHCR7,EBP,LBR,LSS,NSDHL,SQLE,TM7SF2
Cholesterol Biosynthesis II (via 24,25-dihydrolanosterol)	5.7544e-07	CYP51A1,DHCR24,DHCR7,EBP,LBR,LSS,NSDHL,SQLE,TM7SF2
Cholesterol Biosynthesis III (via Desmosterol)	5.7544e-07	CYP51A1,DHCR24,DHCR7,EBP,LBR,LSS,NSDHL,SQLE,TM7SF2
IGF-1 Signaling	1.12202e-06	AKT1,AKT2,AKT3,CASP9,CSNK2A1,CSNK2A2,CSNK2B,FOXO1,GRB2,MAP2K2,MAPK1,MAPK3,NRAS,PIK3R1,PRKACA,PRKAG1,PRKAR1A,PRKAR2A,PTK2,PTPN11,RALA,RASA1,RRAS,RRAS2,STAT3,YWHAE,YWHAQ,YWHAZ
AMPK Signaling	1.65959e-06	ACACA,ACTB,AKT1,AKT2,AKT3,ARID1A,CAMKK2,CPT1A,CPT2,EEF2,ELAVL1,FASN,FOXO1,HLTF,ILKAP,MAP3K7,MAPK1,MAPK14,PFKFB2,PFKL,PFKM,PFKP,PIK3R1,PPAT,PPM1F,PPP2CB,PPP2R1A,PPP2R1B,PPP2R2A,PPP2R5D,PRKACA,PRKAG1,PRKAR1A,PRKAR2A,PTPA,RAB22A,RAB2A,RAB6A,SMARCA2,SMARCB1,SMARCC1,SMARCC2,SMARCD2,SMARCD3,STIM1
Ephrin Receptor Signaling	2.34423e-06	ABL1,ACP1,ACTR2,ACTR3,ADAM10,AKT1,AKT2,AKT3,ARPC2,ARPC4,CDC42,CRK,CRKL,DOK1,GNAI2,GNAI3,GNB2,GNG5,GRB2,ITGAL,ITGB5,MAP2K2,MAPK1,MAPK3,NCK1,NRAS,PAK2,PAK4,PTK2,PTPN11,RAC1,RALA,RASA1,ROCK1,ROCK2,RRAS,RRAS2,SORBS1,SRC,STAT3,WIPF1
Angiopoietin Signaling	3.38844e-06	AKT1,AKT2,AKT3,CASP9,CRK,ELP1,FOXO1,GRB2,NCK1,NFKB1,NRAS,PAK2,PAK4,PIK3R1,PTK2,PTPN11,RALA,RASA1,RELA,RRAS,RRAS2,STAT5B
Stearate Biosynthesis I (Animals)	3.46737e-06	ACOT2,ACOT7,ACOT9,ACSBG1,ACSL1,ACSL6,BDH2,DBT,DHCR24,DHRS11,FASN,PPT1,PTGR2,SLC27A1,TECR,THEM4,ZADH2
Purine Nucleotides Degradation II (Aerobic)	4.57088e-06	ADA,GDA,IMPDH2,NT5C,NT5C1A,NT5C2,NT5C3A,NT5E,PNP,XDH
PI3K/AKT Signaling	7.4131e-06	AKT1,AKT2,AKT3,EIF4E,ELP1,FOXO1,GAB1,GRB2,GSK3A,ILK,INPP5B,INPP5D,INPP5F,INPP5K,ITGAL,ITGB5,MAP2K2,MAPK1,MAPK3,NFKB1,NRAS,OCRL,PIK3R1,PPP2CB,PPP2R1A,PPP2R1B,PPP2R2A,PPP2R5D,PTPA,RALA,RELA,RHEB,RRAS,RRAS2,SYNJ1,THEM4,YWHAE,YWHAQ,YWHAZ
Sertoli Cell-Sertoli Cell Junction Signaling	1.12202e-05	A2M,ACTA2,ACTB,ACTC1,ACTN4,AKT1,AKT2,AKT3,CDC42,EPB41,GSK3A,GUCY1A1,ILK,ITGAL,ITGB5,JAM3,JUP,MAP2K2,MAP3K7,MAPK1,MAPK14,MAPK3,MAPK9,NRAS,PRKACA,PRKAG1,PRKAR1A,PRKAR2A,RAC1,RALA,RRAS,RRAS2,SORBS1,SPTA1,SPTBN1,SRC,TGFBR3,TUBB2A,TUBB3,TUBB6
Spliceosomal Cycle	1.20226e-05	AQR,BUD13,CTNNBL1,DDX23,DDX39B,DDX46,DHX38,EFTUD2,EIF4A3,MAGOH,PRPF19,PRPF40B,SF3A2,SF3B3,SNRNP200,U2AF2
Tight Junction Signaling	1.25893e-05	ACTA2,ACTB,ACTC1,AKT1,AKT2,AKT3,BET1L,CASK,CDC42,CPSF1,EPB41,GPAA1,HSF1,JAM3,MPDZ,MYH10,MYH14,MYH8,MYL1,MYLK,NFKB1,NSF,NUDT21,PPP2CB,PPP2R1A,PPP2R1B,PPP2R2A,PPP2R5D,PRKACA,PRKAG1,PRKAR1A,PRKAR2A,PTPA,RAC1,RELA,VASP
Apelin Adipocyte Signaling Pathway	1.62181e-05	ADCY9,CAT,CLIC2,GNAI2,GNAI3,GPX1,GPX4,GPX7,GPX8,GSTK1,GSTP1,GSTT1,MAPK1,MAPK14,MAPK3,MAPK7,MAPK9,PRDX6,PRKACA,PRKAG1,PRKAR1A,PRKAR2A
Germ Cell-Sertoli Cell Junction Signaling	1.90546e-05	A2M,ACTA2,ACTB,ACTC1,ACTN4,AKT1,CDC42,FER,FNBP1,ILK,IQGAP1,JUP,MAP2K2,MAP2K6,MAP3K7,MAPK1,MAPK14,MAPK3,MAPK9,NRAS,PAK2,PAK4,PIK3R1,PTK2,RAC1,RALA,RHOG,RHOT1,RHOT2,RRAS,RRAS2,SORBS1,SRC,TUBB2A,TUBB3,TUBB6
Senescence Pathway	7.4131e-05	AKT1,AKT2,AKT3,CAPN1,CAPN2,CAPN5,CAPNS1,CAT,CDK6,DHCR24,DLAT,DLD,EIF4E,ELF2,GATA4,ING1,ITPR3,MAP2K2,MAP2K6,MAP3K7,MAPK1,MAPK14,MAPK3,MAPK7,NBN,NFKB1,NRAS,PARP1,PDHA1,PDHB,PDK3,PIK3R1,PPP1CA,PPP2CB,PPP2R1A,PPP2R1B,PPP2R2A,PPP2R5D,PPP3CA,PTPA,RAD50,RALA,RPS6KA5,RRAS,RRAS2,SMAD4,SOD2,TGFBR3,TRAF6
Iron homeostasis signaling pathway	0.000107152	ACO1,ACO2,ATP6V0A1,ATP6V0D1,ATP6V1A,ATP6V1B2,ATP6V1D,CD163,CIAO1,CP,CUL1,FECH,HMOX1,HP,IREB2,LYRM4,MAPK1,MAPK3,MMS19,NFS1,NUBP2,PDGFRA,PDGFRB,SLC39A14,SMAD4,STAT3,STAT5B,TF,TFRC
Pentose Phosphate Pathway (Oxidative Branch)	0.000107152	G6PD,H6PD,PGD,PGLS
Glycolysis I	0.000134896	ALDOC,ENO1,GAPDH,GPI,PFKL,PFKM,PFKP,PGAM1,PGK1,PKM
Gap Junction Signaling	0.000204174	ACTA2,ACTB,ACTC1,ADCY9,AKT1,AKT2,AKT3,CAV1,GNAI2,GNAI3,GRB2,GUCY1A1,GUCY2C,ITPR3,MAP2K2,MAPK1,MAPK3,MAPK7,NRAS,NT5C,PIK3R1,PLCG2,PLCH1,PPP3CA,PRKACA,PRKAG1,PRKAR1A,PRKAR2A,PRKCB,RALA,RRAS,RRAS2,SMARCC2,SRC,TUBB2A,TUBB3,TUBB6
Protein Kinase A Signaling	0.000316228	ACP1,ADCY9,ADD1,ADD2,AKAP11,AKAP5,APEX1,CAMK2D,DUSP3,FLNA,GNAI2,GNAI3,GNB2,GNG5,GSK3A,H1-10,H1-3,H1-4,ITPR3,MAP2K2,MAPK1,MAPK3,MTMR3,MYH10,MYL1,MYLK,NFKB1,PGP,PHKB,PLCG2,PLCH1,PPP1CA,PPP1CB,PPP1CC,PPP1R10,PPP1R7,PPP3CA,PRKACA,PRKAG1,PRKAR1A,PRKAR2A,PRKCB,PTK2,PTPN1,PTPN11,PTPN23,PTPRA,PTPRC,PTPRS,PYGB,RELA,ROCK1,ROCK2,SMAD4,TCF3,TCF4,TIMM50,TNS2,TTN,VASP,YWHAE,YWHAQ,YWHAZ
Aldosterone Signaling in Epithelial Cells	0.000588844	AHCY,DNAJA1,DNAJB1,DNAJB11,DNAJB2,DNAJB4,DNAJC10,DNAJC11,DNAJC13,DNAJC3,DNAJC7,HSPA12A,HSPA12B,HSPA14,HSPA1A/HSPA1B,HSPA4,HSPA6,HSPB1,HSPH1,ITPR3,MAP2K2,MAPK1,MAPK3,PIK3R1,PIP4K2B,PIP4K2C,PLCG2,PLCH1,PRKCB,SLC9A1
Glycogen Degradation II	0.00060256	AGL,GDPGP1,PGM1,PGM2,PGM5,PYGB
GNRH Signaling	0.000630957	ADCY9,CAMK2D,CDC42,GNAI2,GNAI3,GNG5,GRB2,ITPR3,MAP2K2,MAP2K6,MAP3K7,MAPK1,MAPK14,MAPK3,MAPK7,MAPK9,NFKB1,NRAS,PAK2,PAK4,PRKACA,PRKAG1,PRKAR1A,PRKAR2A,PRKCB,PTK2,RAC1,RALA,RELA,RRAS,RRAS2,SRC
Opioid Signaling Pathway	0.000645654	ADCY9,AKT1,AKT2,AKT3,AP1B1,AP2A1,AP2A2,AP2B1,AP2M1,AP2S1,ARRB1,CAMK1,CAMK2D,CDC42,CLTC,GNAI2,GNAI3,GNG5,ITPR3,MAP2K2,MAP2K6,MAPK1,MAPK3,MAPK7,NFKB1,NRAS,PPP3CA,PRKACA,PRKAG1,PRKAR1A,PRKAR2A,PRKCB,RAC1,RALA,RGS10,RPS6KA1,RPS6KA2,RPS6KA3,RPS6KA5,RRAS,RRAS2,SRC
Estrogen Receptor Signaling	0.000870964	ADCY9,AKT1,AKT2,AKT3,ATP5F1C,ATP5F1D,ATP5PB,CARM1,CAV1,CTBP2,DDX5,EIF2B1,EIF2B3,EIF4E,FOXO1,GNAI2,GNAI3,GNG5,GRB2,GSK3A,MAP2K2,MAPK1,MAPK3,MPRIP,MT-CYB,MYL1,NCOA2,NCOA3,NFKB1,NR3C1,NRAS,PIK3R1,PLCG2,PLCH1,POLR2B,PPP1CB,PRKACA,PRKAG1,PRKAR1A,PRKAR2A,PRKCB,RALA,RELA,ROCK1,ROCK2,RRAS,RRAS2,SOD2,SRC,TBL1XR1,UQCRC2,UQCRFS1
Phospholipase C Signaling	0.000870964	ADCY9,ARHGEF1,ARHGEF10,ARHGEF18,ARHGEF3,CDC42,FCER1G,FNBP1,GNB2,GNG5,GPLD1,GRB2,HDAC1,HDAC2,HDAC6,HMOX1,ITGAL,ITGB5,ITPR3,LCP2,MAP2K2,MAPK1,MAPK3,MEF2C,MPRIP,MYL1,NFKB1,NRAS,PLCG2,PPP1CB,PPP3CA,PRKCB,RAC1,RALA,RELA,RHOG,RHOT1,RHOT2,RPS6KA3,RRAS,RRAS2,SRC,TGM2,ZAP70
Ceramide Signaling	0.00120226	AKT1,AKT2,AKT3,CTSD,MAPK3,NFKB1,NRAS,PIK3R1,PPP2CB,PPP2R1A,PPP2R1B,PPP2R2A,PPP2R5D,PTPA,RALA,RELA,RRAS,RRAS2,SMPD3
LPS-stimulated MAPK Signaling	0.00151356	CDC42,ELP1,MAP2K2,MAP2K6,MAP3K7,MAPK1,MAPK14,MAPK3,MAPK9,NFKB1,NRAS,PIK3R1,PRKCB,RAC1,RALA,RELA,RRAS,RRAS2
IL-1 Signaling	0.0020893	ADCY9,ELP1,GNAI2,GNAI3,GNB2,GNG5,MAP2K6,MAP3K7,MAPK1,MAPK14,MAPK9,MYD88,NFKB1,PRKACA,PRKAG1,PRKAR1A,PRKAR2A,RELA,TRAF6
IL-15 Signaling	0.00323594	AKT1,AKT2,AKT3,MAP2K2,MAPK1,MAPK14,MAPK3,NFKB1,NRAS,PIK3R1,RALA,RELA,RRAS,RRAS2,STAT3,STAT5B
Branched-chain α-keto acid Dehydrogenase Complex	0.00389045	BCKDHA,DBT,DLD
Phenylethylamine Degradation I	0.00389045	ALDH2,ALDH3A2,AOC3
UVA-Induced MAPK Signaling	0.00436516	CASP9,MAPK1,MAPK14,MAPK3,MAPK9,NRAS,PARP1,PIK3R1,PLCG2,PLCH1,RALA,RPS6KA1,RPS6KA2,RPS6KA3,RPS6KA5,RRAS,RRAS2,SMPD3,STAT1
UVC-Induced MAPK Signaling	0.00446684	MAP2K2,MAPK1,MAPK14,MAPK3,MAPK9,NRAS,PRKCB,RALA,RRAS,RRAS2,SMPD3,SRC
T Cell Receptor Signaling	0.00489779	CBL,CSK,ELP1,GRB2,LCP2,MAP2K2,MAPK1,MAPK3,NFKB1,NRAS,PIK3R1,PPP3CA,PTPRC,RAC1,RALA,RASA1,RELA,RRAS,RRAS2,ZAP70
Mitochondrial L-carnitine Shuttle Pathway	0.00512861	ACSBG1,ACSL1,ACSL6,CPT1A,CPT2,SLC27A1
Androgen Signaling	0.00524807	DNAJB1,GNAI2,GNAI3,GNB2,GNG5,HSPA4,KAT7,MAPK1,MAPK3,NCOA2,NFKB1,POLR2B,POLR2E,POLR2G,POLR2H,POLR2J,PRKACA,PRKAG1,PRKAR1A,PRKAR2A,PRKCB,RELA,SRC,TGFB1I1
Axonal Guidance Signaling	0.00933254	ABL1,ABLIM1,ACE2,ACTR2,ACTR3,ADAM10,AFG3L2,AKT1,AKT2,AKT3,ARPC2,ARPC4,CDC42,CDK5,CRK,CRKL,DOCK1,EIF4E,FZD1,GNAI2,GNAI3,GNB2,GNG5,GRB2,HERC2,ITGAL,ITGB5,LNPEP,MAP2K2,MAPK1,MAPK3,MYL1,NCK1,NRAS,PAK2,PAK4,PFN1,PIK3R1,PITRM1,PLCG2,PLCH1,PLXNA1,PLXNB2,PLXNC1,PPP3CA,PRKACA,PRKAG1,PRKAR1A,PRKAR2A,PRKCB,PSMD14,PTK2,PTPN11,RAC1,RALA,RASA1,ROCK1,ROCK2,RRAS,RRAS2,SRGAP1,SRGAP2,TUBB2A,TUBB3,TUBB6,VASP,WIPF1
Cell Cycle Control of Chromosomal Replication	0.00977237	CDK12,CDK5,CDK6,MCM2,MCM3,MCM4,MCM6,MCM7,RPA1,RPA2,RPA3,TOP2B
Synaptogenesis Signaling Pathway	0.0165959	ACTR2,ACTR3,ADCY9,AKT1,AKT2,AKT3,AP1B1,AP2A1,AP2A2,AP2B1,AP2M1,AP2S1,ARPC2,ARPC4,BET1L,CAMK2D,CDC42,CDH13,CDH8,CDK5,CRK,CRKL,GPAA1,GRB2,MAPK1,MAPK14,MAPK3,NRAS,NSF,PAFAH1B1,PIK3R1,PLCG2,PRKACA,PRKAG1,PRKAR1A,PRKAR2A,RAB5A,RAC1,RALA,RRAS,RRAS2,SNCA,SRC,STXBP3
Growth Hormone Signaling	0.025704	A2M,MAPK1,MAPK3,PIK3R1,PLCG2,PRKCB,RPS6KA1,RPS6KA2,RPS6KA3,RPS6KA5,STAT1,STAT3,STAT5B
Fatty Acid Activation	0.0363078	ACSBG1,ACSL1,ACSL6,SLC27A1
Oleate Biosynthesis II (Animals)	0.0363078	ALDH6A1,FADS1,SCD5,UFSP2
Role of JAK1 and JAK3 in γc Cytokine Signaling	0.0446684	GRB2,MAPK1,MAPK3,NRAS,PIK3R1,PTPN11,RALA,RRAS,RRAS2,STAT1,STAT3,STAT5B
Pyrimidine Ribonucleotides Interconversion	0.0457088	CTPS1,CTPS2,DHX9,NME2,NME3,NME6,NUDT15
IL-10 Signaling	0.0489779	BLVRA,BLVRB,ELP1,HMOX1,MAP2K6,MAP3K7,MAPK1,MAPK14,NFKB1,RELA,STAT3,TRAF6
